# Supplementary material for: Melatonin Relieves Ozone Stress in Grape Leaves by Inhibiting Ethylene Biosynthesis
Source: Front Plant Sci. 2021 Jul 28;12:702874. doi: 10.3389/fpls.2021.702874 (PMC8355546; doi:10.3389/fpls.2021.702874)
Supplement: Supplementary Table 2 — RNA-Seq profiles of grape leaves after different treatments, including control, O3, and MT + O3. The default condition for screening differences is P < 0.05 and fold change >2. [file Table_2.XLSX]

## Sheet: Introduction
Table S2 RNA-Seq profiles of grape leaves after different treatments, including control, ozone (O₃), and melatonin plus ozone (MT+O₃). The default condition for screening differences is p<0.05 and foldChange>2.
S3: Compared with the control, all differentially expressed genes caused by O₃ treatment
S4: Compared with O₃ treatment, all differentially expressed genes caused by MT+O₃ treatment
S5: Compared with the control, differentially expressed genes related to ethylene synthesis and signal transduction caused by O₃ treatment
S6: Compared with O₃ treatment, differentially expressed genes related to ethylene synthesis and signal transduction caused by MT+O₃ treatment
S7: Genes related to ethylene synthesis and signal transduction that are up-regulated in S5 but down-regulated in S6

## Sheet: S3 O₃-vs-Control
gene_id	baseMean	baseMean_control_Control	baseMean_case_O3	foldChange	log2FoldChange	pval	padj	up_down	expression_Control_1	expression_Control_2	expression_Control_3	expression_O3_1	expression_O3_2	expression_O3_3	ncbi_blast	gene_symbol	description	GO_id	GO_term	pathway	pathway_description
VIT_200s0120g00020	131.486	200.213	62.7594	0.313464	-1.67363	1.30198e-20	5.57392e-20	Down	2.72888	3.28667	2.5571	0.496799	0.795745	0.789619	LOC104880358	Ipo5; Synonyms=Kpnb3, Ranbp5	PREDICTED: importin-5 [Vitis vinifera]	GO:0000060,GO:0005634,GO:0005737,GO:0006607,GO:0006610,GO:0008139,GO:0008536,GO:0008565,GO:0031965,GO:0034399,GO:0042307,GO:0071230	protein import into nucleus, translocation|nucleus|cytoplasm|NLS-bearing protein import into nucleus|ribosomal protein import into nucleus|nuclear localization sequence binding|Ran GTPase binding|protein transporter activity|nuclear membrane|nuclear periphery|positive regulation of protein import into nucleus|cellular response to amino acid stimulus
VIT_200s0125g00020	160.864	38.2638	283.464	7.40815	2.88911	3.20108e-61	2.43053e-60	Up	8.64143	8.25513	14.4225	34.3124	46.597	42.0445		AtMg00030	hypothetical protein DCAR_031801 [Daucus carota subsp. sativus]	GO:0005739	mitochondrion
VIT_200s0125g00050	18.7397	2.56093	34.9185	13.6351	3.76925	2.41292e-11	7.75023e-11	Up	0.129982	0	0.238933	0.752471	0.590354	1.12113			unnamed protein product, partial [Vitis vinifera]
VIT_200s0125g00070	257.478	53.0868	461.869	8.70026	3.12106	2.83211e-106	2.93426e-105	Up	4.03423	3.00197	8.32251	32.5103	33.2509	33.9878			hypothetical protein (mitochondrion) [Vicia faba]
VIT_200s0125g00090	325.554	461.041	190.068	0.412258	-1.27838	4.5603e-30	2.36492e-29	Down	6.93875	6.45785	6.82827	1.88025	2.16731	2.23781	LOC100259764	At1g56140; F14G9.24, T6H22.8.1	PREDICTED: probable LRR receptor-like serine/threonine-protein kinase At1g56140 isoform X2 [Vitis vinifera]
VIT_200s0125g00160	5.05188	0.898137	9.20562	10.2497	3.35751	0.00204118	0.00401317	Up	0	0	0	0.467394	0.190753	0.423354	LOC100261601	At1g56130; F14G9.25, T6H22.8	unnamed protein product, partial [Vitis vinifera]
VIT_200s0125g00200	22.9414	2.30812	43.5747	18.8789	4.2387	1.34985e-15	5.03937e-15	Up	0.148321	0.435239	0.503321	4.67737	4.50706	5.14373	LOC100264972		PREDICTED: uncharacterized protein LOC100264972 [Vitis vinifera]
VIT_200s0125g00210	57.9882	21.1074	94.8691	4.4946	2.16819	3.8205e-14	1.36614e-13	Up	0.108097	0.179832	0.201631	0.650815	0.885408	0.822436	LOC100242759	At1g56140; F14G9.24, T6H22.8.1	PREDICTED: probable LRR receptor-like serine/threonine-protein kinase At1g56140 isoform X2 [Vitis vinifera]
VIT_200s0125g00280	18994.7	28241.7	9747.58	0.345148	-1.53471	0	0	Down	385.503	373.846	366.858	96.1098	98.1257	98.6128	LOC100261516	PSAF; At1g31330; T19E23.12	PREDICTED: photosystem I reaction center subunit III, chloroplastic [Vitis vinifera]	GO:0009507,GO:0009534,GO:0009535,GO:0009538,GO:0009579,GO:0009941,GO:0010287,GO:0015979,GO:0016020,GO:0016021,GO:0019904	chloroplast|chloroplast thylakoid|chloroplast thylakoid membrane|photosystem I reaction center|thylakoid|chloroplast envelope|plastoglobule|photosynthesis|membrane|integral component of membrane|protein domain specific binding
VIT_200s0125g00410	6.5338	0	13.0676	Inf	Inf	4.11112e-07	1.07833e-06	Up	0	0	0	0.107971	0.12171	0.0857831	LOC100264967	ALA7 {ECO:0000303|PubMed:11402198}; At3g13900 {ECO:0000312|Araport:AT3G13900}; MDC16.2 {ECO:0000312|EMBL:BAB02320.1}	PREDICTED: putative phospholipid-transporting ATPase 4 [Vitis vinifera]	GO:0000139,GO:0000287,GO:0004012,GO:0005524,GO:0005802,GO:0005886,GO:0009860,GO:0016021,GO:0048194,GO:1905038	Golgi membrane|magnesium ion binding|phospholipid-translocating ATPase activity|ATP binding|trans-Golgi network|plasma membrane|pollen tube growth|integral component of membrane|Golgi vesicle budding|regulation of membrane lipid metabolic process
VIT_200s0144g00040	14.9991	23.1627	6.83558	0.295112	-1.76067	0.00103399	0.00209406	Down	1.15739	1.16236	1.64953	0.0643549	0.661495	0.146852	LOC104878030	RGA1; Synonyms=177O13.37, CB3A14.4	PREDICTED: disease resistance protein RGA2-like [Vitis vinifera]	GO:0005524,GO:0006952,GO:0043531	ATP binding|defense response|ADP binding
VIT_200s0144g00120	37.1493	54.9241	19.3745	0.35275	-1.50328	6.97397e-06	1.69009e-05	Down	0.790771	0.814004	1.08575	0.145109	0.14895	0.268424	LOC100265594	RGA1; Synonyms=177O13.37, CB3A14.4	unnamed protein product, partial [Vitis vinifera]	GO:0005524,GO:0006952,GO:0043531	ATP binding|defense response|ADP binding
VIT_200s0144g00220	26.8859	38.8954	14.8764	0.382473	-1.38657	0.000757442	0.00155477	Down	1.09203	1.20735	1.32474	0.340441	0.365752	0.442364	LOC100265594	RGA2; Synonyms=177O13.40, CB3A14.5, RB, RPI-BLB1	PREDICTED: putative disease resistance protein RGA1 [Vitis vinifera]	GO:0005524,GO:0006952,GO:0043531	ATP binding|defense response|ADP binding
VIT_200s0144g00230	19.8781	27.7347	12.0215	0.433447	-1.20607	0.00776335	0.0142124	Down	0.432084	0.189922	0.554119	0.276784	0.0568189	0.063158	LOC100266389	DPBF3; Synonyms=AREB3, BZIP66; At3g56850; T8M16_180	PREDICTED: ABSCISIC ACID-INSENSITIVE 5-like protein 2 [Vitis vinifera]	GO:0003700,GO:0005634,GO:0006351,GO:0009737,GO:0009738,GO:0043565	DNA binding transcription factor activity|nucleus|transcription, DNA-templated|response to abscisic acid|abscisic acid-activated signaling pathway|sequence-specific DNA binding	path:vvi04075	Plant hormone signal transduction
VIT_200s0144g00240	6.00786	1.42783	10.5879	7.4154	2.89052	0.00235663	0.00459833	Up	0	0	0	0	0	0	LOC100266389		unnamed protein product, partial [Vitis vinifera]			path:vvi04075	Plant hormone signal transduction
VIT_200s0144g00265	9.93099	4.13621	15.7258	3.80198	1.92675	0.0034417	0.00658761	Up	0.0507141	0.0544004	0.0158135	0.18252	0.140157	0.0344399	LOC100262982	RPK1; Synonyms=TOAD1; At1g69270; F23O10.15, F4N2.23	hypothetical protein VITISV_037104 [Vitis vinifera]
VIT_200s0145g00085	8.07154	2.95732	13.1858	4.45868	2.15662	0.0413008	0.0680876	Up	1.59606	0	0	2.02846	5.98541	0		infA {ECO:0000255|HAMAP-Rule:MF_00075}	translation initiation factor 1 (chloroplast) [Vitis vinifera]	GO:0003743,GO:0005829,GO:0009507,GO:0019843,GO:0043022	translation initiation factor activity|cytosol|chloroplast|rRNA binding|ribosome binding
VIT_200s0153g00050	357.585	172.386	542.785	3.14866	1.65474	1.14988e-52	7.96958e-52	Up	5.70216	7.29128	6.77307	16.2575	14.2333	15.0868	LOC100265481	HSP26-A	PREDICTED: probable glutathione S-transferase [Vitis vinifera]	GO:0004364,GO:0005737,GO:0006749,GO:0009407,GO:0009408,GO:0009733,GO:0009735,GO:0009737,GO:0009739,GO:0010038	glutathione transferase activity|cytoplasm|glutathione metabolic process|toxin catabolic process|response to heat|response to auxin|response to cytokinin|response to abscisic acid|response to gibberellin|response to metal ion	path:vvi00480	Glutathione metabolism
VIT_200s0153g00085	3.68979	6.60557	0.774	0.117174	-3.09328	0.017853	0.0310784	Down	0.104437	0.0568289	0.0494304	0	0	0	LOC100247140		hypothetical protein VITISV_011881 [Vitis vinifera]
VIT_200s0160g00090	245.871	38.0649	453.677	11.9185	3.57513	5.32415e-28	2.65977e-27	Up	1.1277	1.5577	1.01056	7.87821	11.4389	11.3694	LOC104878045	WRKY19; At4g12020; F16J13.90	PREDICTED: disease resistance protein RPS4-like [Vitis vinifera]
VIT_200s0160g00100	189.595	16.7641	362.426	21.6191	4.43423	1.21549e-122	1.37189e-121	Up	0.352792	0.627098	0.587773	6.58148	6.91364	6.62936	LOC100245777	N	PREDICTED: TMV resistance protein N-like [Vitis vinifera]	GO:0005524,GO:0005737,GO:0007165,GO:0009626,GO:0043531	ATP binding|cytoplasm|signal transduction|plant-type hypersensitive response|ADP binding
VIT_200s0160g00120	63.0192	8.67991	117.358	13.5207	3.7571	3.71195e-08	1.02872e-07	Up	0.548224	0	0.395298	4.43018	4.41509	5.5815	LOC100245777		unnamed protein product, partial [Vitis vinifera]
VIT_200s0160g00130	145.135	26.4683	263.802	9.96672	3.31712	7.69678e-68	6.17883e-67	Up	0.245692	0.258423	0.135199	2.73673	3.39342	2.75292	LOC100245777	MRE11; At5g54260 {ECO:0000312|Araport:AT5G54260}; MDK4.8 {ECO:0000312|EMBL:BAB10749.1}	PREDICTED: uncharacterized protein LOC100243848 isoform X1 [Vitis vinifera]	GO:0000785,GO:0000791,GO:0000795,GO:0004519,GO:0006302,GO:0008408,GO:0030145,GO:0030870,GO:0051321	chromatin|euchromatin|synaptonemal complex|endonuclease activity|double-strand break repair|3'-5' exonuclease activity|manganese ion binding|Mre11 complex|meiotic cell cycle
VIT_200s0160g00320	135.613	18.6289	252.596	13.5594	3.76122	7.81373e-74	6.60286e-73	Up	0.360497	0.351132	0.58155	4.63267	4.16417	4.96987	LOC100245777	N	hypothetical protein VITISV_018322 [Vitis vinifera]	GO:0005524,GO:0005737,GO:0007165,GO:0009626,GO:0043531	ATP binding|cytoplasm|signal transduction|plant-type hypersensitive response|ADP binding
VIT_200s0160g00330	3.71378	0.27183	7.15573	26.3243	4.71832	0.00193026	0.0038059	Up	0	0	0.0398983	0.404923	0.33251	0.323465	LOC100854773	RPS4 {ECO:0000303|PubMed:19519800}	unnamed protein product, partial [Vitis vinifera]	GO:0005634,GO:0006952,GO:0007165,GO:0043531	nucleus|defense response|signal transduction|ADP binding
VIT_200s0160g00340	434.182	91.5722	776.792	8.48284	3.08455	4.9781e-172	6.95213e-171	Up	1.13618	1.22949	1.55623	8.15296	8.44391	7.01065	LOC100854773		unnamed protein product, partial [Vitis vinifera]
VIT_200s0160g00360	13.4198	0.589444	26.2501	44.5337	5.47682	1.5475e-11	5.01573e-11	Up	0.113856	0	0	1.02774	1.26001	1.46198	LOC104878105	At4g11170; F2P3.8, T22B4.150	PREDICTED: TMV resistance protein N-like [Vitis vinifera]	GO:0005739,GO:0006952,GO:0007165,GO:0010193,GO:0043531	mitochondrion|defense response|signal transduction|response to ozone|ADP binding
VIT_200s0160g00370	12.6736	6.70724	18.64	2.77909	1.47461	0.00930278	0.01685	Up	0	0	0.236457	0	0	0	LOC100252167	MRE11; At5g54260 {ECO:0000312|Araport:AT5G54260}; MDK4.8 {ECO:0000312|EMBL:BAB10749.1}	unnamed protein product, partial [Vitis vinifera]	GO:0000785,GO:0000791,GO:0000795,GO:0004519,GO:0006302,GO:0008408,GO:0030145,GO:0030870,GO:0051321	chromatin|euchromatin|synaptonemal complex|endonuclease activity|double-strand break repair|3'-5' exonuclease activity|manganese ion binding|Mre11 complex|meiotic cell cycle	path:vvi03440,path:vvi03450	Homologous recombination|Non-homologous end-joining
VIT_200s0169g00090	7.56234	12.8658	2.25891	0.175575	-2.50984	0.00256171	0.00497367	Down	0	0	0	0	0	0	LOC104878154	ARIA; At5g19330; F7K24.80	unnamed protein product, partial [Vitis vinifera]	GO:0005634,GO:0005737,GO:0005886,GO:0009651,GO:0009737,GO:0010187,GO:0016567	nucleus|cytoplasm|plasma membrane|response to salt stress|response to abscisic acid|negative regulation of seed germination|protein ubiquitination
VIT_200s0174g00010	54.9058	29.1107	80.7008	2.77221	1.47103	2.98676e-06	7.42221e-06	Up	1.22483	2.25948	1.41317	2.69113	2.74545	3.2043	LOC100854349		PREDICTED: uncharacterized protein LOC100854986 [Vitis vinifera]
VIT_200s0174g00070	654.636	320.678	988.593	3.08282	1.62425	4.96497e-87	4.61899e-86	Up	5.09351	4.8786	4.51668	10.8787	10.8541	11.8506	LOC100265081		unnamed protein product, partial [Vitis vinifera]
VIT_200s0174g00130	97.9319	133.644	62.2195	0.46556	-1.10296	3.58096e-08	9.93101e-08	Down	4.07973	3.98653	3.69247	1.44096	1.19788	1.67072	LOC100248330	FRS5; At4g38180; F20D10.300	hypothetical protein VITISV_030389 [Vitis vinifera]	GO:0005634,GO:0006355,GO:0008270	nucleus|regulation of transcription, DNA-templated|zinc ion binding
VIT_200s0174g00140	70.0657	103.333	36.798	0.356109	-1.48961	8.15113e-10	2.46435e-09	Down	3.21792	3.22312	3.33663	0.791606	0.966421	0.902736	LOC104877318	FRS5; At4g38180; F20D10.300	PREDICTED: protein FAR1-RELATED SEQUENCE 3-like [Vitis vinifera]	GO:0005634,GO:0006355,GO:0008270	nucleus|regulation of transcription, DNA-templated|zinc ion binding
VIT_200s0174g00270	56.6336	0	113.267	Inf	Inf	1.26495e-23	5.79068e-23	Up	0	0	0	1.77611	2.40932	1.52959	LOC100244946	CAD1; Synonyms=CADG; At1g72680; F28P22.13	hypothetical protein VITISV_025556 [Vitis vinifera]	GO:0005829,GO:0008270,GO:0009809,GO:0045551,GO:0052747	cytosol|zinc ion binding|lignin biosynthetic process|cinnamyl-alcohol dehydrogenase activity|sinapyl alcohol dehydrogenase activity	path:vvi00940	Phenylpropanoid biosynthesis
VIT_200s0174g00280	2.30435	0	4.60869	Inf	Inf	0.00828791	0.0151111	Up	0	0	0	0.0669257	0.0685411	0.151886		CAD1; Synonyms=CADG; At1g72680; F28P22.13	unnamed protein product, partial [Vitis vinifera]	GO:0005829,GO:0008270,GO:0009809,GO:0045551,GO:0052747	cytosol|zinc ion binding|lignin biosynthetic process|cinnamyl-alcohol dehydrogenase activity|sinapyl alcohol dehydrogenase activity
VIT_200s0174g00290	163.568	241.504	85.6329	0.354582	-1.49581	9.87956e-21	4.24229e-20	Down	3.24721	3.9091	3.23524	0.846937	1.09538	0.787685	LOC100852824		hypothetical protein VITISV_025557 [Vitis vinifera]
VIT_200s0174g00300	105.952	157.418	54.4865	0.346126	-1.53063	1.39147e-14	5.04484e-14	Down	2.93668	2.85733	2.83954	0.824736	0.798091	0.600472	LOC100251856		PREDICTED: uncharacterized protein LOC100251856 [Vitis vinifera]	GO:0000373,GO:0003677,GO:0004519,GO:0005739,GO:0006314,GO:0007005,GO:0009507,GO:0009845,GO:0032885,GO:0046872,GO:0090351,GO:0090615,GO:0097031,GO:1900864	Group II intron splicing|DNA binding|endonuclease activity|mitochondrion|intron homing|mitochondrion organization|chloroplast|seed germination|regulation of polysaccharide biosynthetic process|metal ion binding|seedling development|mitochondrial mRNA processing|mitochondrial respiratory chain complex I biogenesis|mitochondrial RNA modification
VIT_200s0179g00100	896.197	1269.39	523.009	0.412017	-1.27922	4.76944e-72	3.96537e-71	Down	18.2915	18.4388	19.2186	6.03359	5.04195	6.29823	LOC100266551	EOL1; At4g02680; T10P11.24	PREDICTED: ETO1-like protein 1 [Vitis vinifera]	GO:0005622,GO:0009873,GO:0010364,GO:0016567	intracellular|ethylene-activated signaling pathway|regulation of ethylene biosynthetic process|protein ubiquitination
VIT_200s0179g00110	232.553	319.98	145.126	0.453546	-1.14068	3.63657e-16	1.38016e-15	Down	6.42107	6.03749	6.68136	1.5697	2.37357	2.53251	LOC100240942	Os11g0586001, LOC_Os11g37540	PREDICTED: probable protein phosphatase 2C 51 isoform X1 [Vitis vinifera]	GO:0004722,GO:0046872	protein serine/threonine phosphatase activity|metal ion binding
VIT_200s0179g00150	10704.6	4326.14	17083.1	3.94881	1.98142	2.29245e-202	3.54e-201	Up	61.2009	62.3973	61.6899	186.463	202.399	189.046	LOC100258060	HSFA2D; Synonyms=HSF08, HSF7; Os03g0161900, LOC_Os03g06630; OJ1607A12.12, OsJ_009160	PREDICTED: heat stress transcription factor A-6b [Vitis vinifera]	GO:0003700,GO:0005634,GO:0005737,GO:0006351,GO:0043565	DNA binding transcription factor activity|nucleus|cytoplasm|transcription, DNA-templated|sequence-specific DNA binding
VIT_200s0179g00240	54.3384	35.5282	73.1486	2.05889	1.04187	0.00330219	0.00633071	Up	1.85248	0.889472	1.21092	0.923896	1.99065	0.930011	LOC100259561		unnamed protein product, partial [Vitis vinifera]
VIT_200s0179g00250	1.67441	0	3.34882	Inf	Inf	0.0319464	0.053503	Up	0	0	0	2.66098	1.75516	2.07087	LOC100259561		unnamed protein product, partial [Vitis vinifera]
VIT_200s0179g00260	1257.31	129.642	2384.97	18.3966	4.20137	1.20873867527236e-310	0	Up	1.46107	1.79784	1.3026	19.8765	21.3484	22.2639	LOC100259561	ACA12; At3g63380; MAA21_10	PREDICTED: calcium-transporting ATPase 12, plasma membrane-type [Vitis vinifera]	GO:0005388,GO:0005516,GO:0005524,GO:0005887,GO:0043231,GO:0046872	calcium-transporting ATPase activity|calmodulin binding|ATP binding|integral component of plasma membrane|intracellular membrane-bounded organelle|metal ion binding
VIT_200s0179g00280	97.4931	12.9445	182.042	14.0632	3.81385	1.61548e-45	1.03641e-44	Up	0.788844	0.932912	0.56867	8.13904	5.78727	7.49478	LOC100249330	CML8; Synonyms=CAM8; At4g14640; dl3360w, FCAALL.157	PREDICTED: calmodulin-like protein 8 isoform X1 [Vitis vinifera]	GO:0005509,GO:0005513,GO:0005622,GO:0019722	calcium ion binding|detection of calcium ion|intracellular|calcium-mediated signaling
VIT_200s0179g00320	1921.65	2654.43	1188.88	0.447885	-1.1588	5.10226e-109	5.35958e-108	Down	23.0068	21.7519	21.2831	7.88867	8.54203	8.16186	LOC100266517		PREDICTED: protein LONGIFOLIA 2 isoform X1 [Vitis vinifera]
VIT_200s0179g00350	270.975	82.5757	459.375	5.56307	2.47588	5.72996e-67	4.56214e-66	Up	1.03488	1.03231	0.860848	4.55211	4.17399	4.03034	LOC100256253		PREDICTED: pyruvate kinase isozyme A, chloroplastic [Vitis vinifera]	GO:0000287,GO:0004743,GO:0005524,GO:0009507,GO:0016301,GO:0030955	magnesium ion binding|pyruvate kinase activity|ATP binding|chloroplast|kinase activity|potassium ion binding	path:vvi00010,path:vvi00230,path:vvi00620	Glycolysis / Gluconeogenesis|Purine metabolism|Pyruvate metabolism
VIT_200s0179g00360	1395.28	2652.47	138.091	0.0520612	-4.26365	0	0	Down	42.8455	42.5268	40.8695	2.05867	1.65497	1.55388	LOC100245954		PREDICTED: uncharacterized protein LOC100245954 [Vitis vinifera]
VIT_200s0179g00370	570.176	269.912	870.439	3.2249	1.68925	2.17842e-83	1.9773e-82	Up	11.1422	11.9427	9.85605	27.6679	27.1345	26.32	LOC100256221	ELC {ECO:0000303|PubMed:17090720}; Synonyms=ELCH {ECO:0000303|PubMed:17090720}, VPS23A {ECO:0000303|PubMed:25438943}; At3g12400; T2E22.28	PREDICTED: protein ELC [Vitis vinifera]	GO:0000813,GO:0005769,GO:0005770,GO:0006464,GO:0010091,GO:0015031,GO:0043130,GO:0043234,GO:0051301	ESCRT I complex|early endosome|late endosome|cellular protein modification process|trichome branching|protein transport|ubiquitin binding|protein complex|cell division	path:vvi04144	Endocytosis
VIT_200s0181g00010	1008.23	638.522	1377.94	2.15801	1.1097	3.8383e-62	2.93274e-61	Up	13.4283	13.3579	13.9283	22.4114	22.8965	23.0217	LOC100233083	STP1; At1g11260; T28P6.9	putative hexose transporter [Vitis vinifera]	GO:0005351,GO:0005355,GO:0005634,GO:0005773,GO:0005886,GO:0009506,GO:0015145,GO:0015749,GO:0016021,GO:0035428,GO:0046323	sugar:proton symporter activity|glucose transmembrane transporter activity|nucleus|vacuole|plasma membrane|plasmodesma|monosaccharide transmembrane transporter activity|monosaccharide transport|integral component of membrane|hexose transmembrane transport|glucose import
VIT_200s0181g00020	233.74	385.068	82.4112	0.214017	-2.2242	6.2115e-56	4.49393e-55	Down	5.02347	5.24681	5.72772	1.07853	0.761145	0.842393	LOC100262714		PREDICTED: vacuolar protein 8 [Vitis vinifera]
VIT_200s0181g00030	101.68	148.784	54.5764	0.366816	-1.44687	8.35236e-13	2.85003e-12	Down	7.72597	6.56951	6.09113	1.56291	2.31317	1.57002	LOC100263734		hypothetical protein VITISV_016564 [Vitis vinifera]			path:vvi04075	Plant hormone signal transduction
VIT_200s0181g00040	127.19	183.417	70.9618	0.386887	-1.37002	2.81011e-14	1.00931e-13	Down	4.22392	5.23609	4.76946	1.49157	1.70606	1.1825	LOC100263734	TIR1; Synonyms=FBL1, WEI1; At3g62980; T20O10.80	PREDICTED: protein TRANSPORT INHIBITOR RESPONSE 1 [Vitis vinifera]	GO:0000822,GO:0004842,GO:0005634,GO:0006952,GO:0007049,GO:0009733,GO:0009734,GO:0009873,GO:0010011,GO:0010152,GO:0010311,GO:0016036,GO:0019005,GO:0038198,GO:0048443	inositol hexakisphosphate binding|ubiquitin-protein transferase activity|nucleus|defense response|cell cycle|response to auxin|auxin-activated signaling pathway|ethylene-activated signaling pathway|auxin binding|pollen maturation|lateral root formation|cellular response to phosphate starvation|SCF ubiquitin ligase complex|auxin receptor activity|stamen development	path:vvi04075	Plant hormone signal transduction
VIT_200s0181g00045	77.1835	9.34695	145.02	15.5152	3.95561	4.79702e-46	3.09717e-45	Up	1.13188	1.55553	1.24425	15.0007	15.7237	14.8539			hypothetical protein VITISV_016566 [Vitis vinifera]
VIT_200s0181g00080	4678.07	177.155	9178.98	51.8133	5.69525	0	0	Up	4.68753	4.46939	4.53204	188.405	194.991	188.526	LOC100246508	At1g61340; T1F9.17	PREDICTED: F-box protein At1g61340-like [Vitis vinifera]
VIT_200s0181g00120	3087.58	171.405	6003.76	35.0268	5.13039	0	0	Up	1.5956	1.85034	1.38276	43.0849	45.0424	43.8502	LOC100267300	Wrap53; Synonyms=Gnb5, Tcab1, Wdr79	hypothetical protein VITISV_023070 [Vitis vinifera]	GO:0003723,GO:0005697,GO:0005829,GO:0007004,GO:0015030,GO:0032203,GO:0032403,GO:0042802,GO:0051087,GO:0051973,GO:0070034,GO:0070200,GO:0090666,GO:0090671,GO:1904851	RNA binding|telomerase holoenzyme complex|cytosol|telomere maintenance via telomerase|Cajal body|telomere formation via telomerase|protein complex binding|identical protein binding|chaperone binding|positive regulation of telomerase activity|telomerase RNA binding|establishment of protein localization to telomere|scaRNA localization to Cajal body|telomerase RNA localization to Cajal body|positive…
VIT_200s0181g00150	103.905	141.63	66.1789	0.467265	-1.09769	1.58907e-08	4.50432e-08	Down	4.14835	4.64775	4.70838	1.55931	2.30144	1.76862	LOC100854693	At5g02930; F9G14.240	PREDICTED: F-box protein At5g03100-like [Vitis vinifera]
VIT_200s0181g00180	2305.19	4340.2	270.191	0.0622532	-4.00571	1.05386e-181	1.51542e-180	Down	121.739	129.401	109.418	5.74928	6.65831	5.93514	LOC100251653	CAB13; Synonyms=LHBC1	PREDICTED: chlorophyll a-b binding protein 13, chloroplastic-like [Vitis vinifera]	GO:0009416,GO:0009522,GO:0009523,GO:0009535,GO:0009768,GO:0009941,GO:0010287,GO:0016021,GO:0016168,GO:0018298,GO:0031409,GO:0046872	response to light stimulus|photosystem I|photosystem II|chloroplast thylakoid membrane|photosynthesis, light harvesting in photosystem I|chloroplast envelope|plastoglobule|integral component of membrane|chlorophyll binding|protein-chromophore linkage|pigment binding|metal ion binding	path:vvi00196	Photosynthesis - antenna proteins
VIT_200s0181g00200	43.933	82.1953	5.67082	0.068992	-3.85743	3.25367e-24	1.50739e-23	Down	10.9753	11.506	10.4945	0.591168	0.524392	0.697868	LOC100251653	CAB13; Synonyms=LHBC1	PREDICTED: chlorophyll a-b binding protein 13, chloroplastic [Vitis vinifera]	GO:0009416,GO:0009522,GO:0009523,GO:0009535,GO:0009768,GO:0009941,GO:0010287,GO:0016021,GO:0016168,GO:0018298,GO:0031409,GO:0046872	response to light stimulus|photosystem I|photosystem II|chloroplast thylakoid membrane|photosynthesis, light harvesting in photosystem I|chloroplast envelope|plastoglobule|integral component of membrane|chlorophyll binding|protein-chromophore linkage|pigment binding|metal ion binding	path:vvi00196	Photosynthesis - antenna proteins
VIT_200s0181g00220	1097.92	214.528	1981.32	9.23572	3.20722	0	0	Up	1.55887	1.68792	1.64132	11.518	12.2394	11.5723	LOC100256775	CBP60C {ECO:0000303|PubMed:11782485}; At2g18750 {ECO:0000312|Araport:AT2G18750}; MSF3.13 {ECO:0000312|EMBL:AAD08944.2}	PREDICTED: uncharacterized protein LOC100256775 [Vitis vinifera]	GO:0003677,GO:0005516,GO:0005634,GO:0006351,GO:0006355,GO:0006950	DNA binding|calmodulin binding|nucleus|transcription, DNA-templated|regulation of transcription, DNA-templated|response to stress
VIT_200s0181g00250	580.226	155.239	1005.21	6.47527	2.69494	4.05317e-184	5.86306e-183	Up	3.61864	3.31123	2.85535	16.3041	15.7206	16.024	LOC100248229	SPHK1; At4g21540; F18E5.160	unnamed protein product, partial [Vitis vinifera]	GO:0003951,GO:0005524,GO:0005773,GO:0006665,GO:0008481,GO:0009705,GO:0009737,GO:0009845,GO:0017050,GO:0071215	NAD+ kinase activity|ATP binding|vacuole|sphingolipid metabolic process|sphinganine kinase activity|plant-type vacuole membrane|response to abscisic acid|seed germination|D-erythro-sphingosine kinase activity|cellular response to abscisic acid stimulus	path:vvi00600	Sphingolipid metabolism
VIT_200s0184g00050	68.3606	97.596	39.1252	0.400889	-1.31873	2.70921e-06	6.74908e-06	Down	3.88821	3.83378	5.09292	1.52678	0.780017	1.45875	LOC100255733		PREDICTED: B-cell receptor-associated protein 31 [Vitis vinifera]			path:vvi04141	Protein processing in endoplasmic reticulum
VIT_200s0184g00110	15.3226	4.25672	26.3885	6.19927	2.6321	3.00231e-06	7.45931e-06	Up	0.120268	0.126201	0.183238	1.05247	0.818396	0.948348	LOC100855225	AIR12; At3g07390; F21O3_10	PREDICTED: auxin-induced in root cultures protein 12 [Vitis vinifera]	GO:0005886,GO:0009734,GO:0031225,GO:0046872,GO:0055114	plasma membrane|auxin-activated signaling pathway|anchored component of membrane|metal ion binding|oxidation-reduction process
VIT_200s0184g00120	186.847	25.1394	348.555	13.8649	3.79336	2.15975e-102	2.1982e-101	Up	0.372872	0.829077	0.725024	6.8365	6.3458	6.15354	LOC104878105	N	PREDICTED: TMV resistance protein N-like [Vitis vinifera]	GO:0005524,GO:0005737,GO:0007165,GO:0009626,GO:0043531	ATP binding|cytoplasm|signal transduction|plant-type hypersensitive response|ADP binding
VIT_200s0184g00130	14.93	4.35333	25.5067	5.85911	2.55068	0.000565526	0.00117446	Up	0	0	0	0	0	3.60145	LOC104878105		PREDICTED: TMV resistance protein N-like, partial [Vitis vinifera]
VIT_200s0184g00140	31.2326	4.92881	57.5364	11.6735	3.54516	3.33761e-08	9.28372e-08	Up	0.326555	0.655056	0	5.7719	4.39918	6.83497	LOC104878105		unnamed protein product, partial [Vitis vinifera]
VIT_200s0184g00180	37.6454	50.881	24.4097	0.479741	-1.05967	0.000947696	0.00192654	Down	0.9619	1.81164	1.08805	0.237033	0.2088	0.579392	LOC100263666	PCMP-H70; At1g71420; F26A9.20	PREDICTED: pentatricopeptide repeat-containing protein At1g71420-like [Vitis vinifera]
VIT_200s0184g00230	5.18935	8.55435	1.82436	0.213266	-2.22927	0.0303599	0.051093	Down	1.41843	1.86328	0.146851	0.14942	0.607821	0	LOC104878102		unnamed protein product, partial [Vitis vinifera]
VIT_200s0187g00005	94.149	32.426	155.872	4.80701	2.26514	8.18412e-25	3.83857e-24	Up	4.954	3.91125	2.91121	9.76268	12.7577	14.7105	LOC100251605	PFK2 {ECO:0000255|HAMAP-Rule:MF_03186}; At5g47810; MCA23.13	unnamed protein product, partial [Vitis vinifera]	GO:0003872,GO:0005524,GO:0005829,GO:0006002,GO:0006096,GO:0046872	6-phosphofructokinase activity|ATP binding|cytosol|fructose 6-phosphate metabolic process|glycolytic process|metal ion binding	path:vvi00010,path:vvi00030,path:vvi00051,path:vvi00052,path:vvi03018	Glycolysis / Gluconeogenesis|Pentose phosphate pathway|Fructose and mannose metabolism|Galactose metabolism|RNA degradation
VIT_200s0187g00020	308.741	31.4211	586.06	18.6518	4.22124	4.18009e-186	6.08296e-185	Up	1.41482	1.39243	1.16631	21.8507	20.9422	19.4656	LOC100853073		PREDICTED: uncharacterized protein LOC100853073 [Vitis vinifera]
VIT_200s0187g00030	4.31444	0	8.62888	Inf	Inf	7.3054e-05	0.000163796	Up	0	0	0	0	0.0799714	0	LOC100853772		PREDICTED: uncharacterized protein LOC100853772 [Vitis vinifera]
VIT_200s0187g00050	2362.69	514.053	4211.33	8.19241	3.03429	0	0	Up	44.2288	40.8195	50.5046	280.481	265.071	283.268			hypothetical protein VITISV_013493 [Vitis vinifera]
VIT_200s0187g00060	10943.5	2134.6	19752.5	9.2535	3.21	0	0	Up	93.1811	93.5035	95.6834	703.541	698.318	745.75			PREDICTED: uncharacterized protein LOC104878588 [Vitis vinifera]
VIT_200s0187g00080	34254.1	16435.2	52073.1	3.1684	1.66375	2.08089e-205	3.2464e-204	Up	292.101	318.341	318.942	759.328	749.003	804.654			PREDICTED: uncharacterized protein LOC104878112 isoform X1 [Vitis vinifera]
VIT_200s0187g00090	28561.3	9472.89	47649.7	5.03011	2.33059	1.27597e-132	1.51048e-131	Up	943.607	884.106	893.248	3495.64	3397.9	3884.23			PREDICTED: uncharacterized protein LOC104878112 isoform X1 [Vitis vinifera]
VIT_200s0187g00110	209.927	64.9318	354.922	5.46608	2.45051	4.0172e-62	3.0675e-61	Up	3.0078	4.42338	4.01924	18.9219	17.7874	17.7999	LOC100260470	CYS5; At5g47550; MNJ7.14	PREDICTED: cysteine proteinase inhibitor 5-like [Vitis vinifera]	GO:0002020,GO:0004869,GO:0005576,GO:0005618,GO:0006952,GO:0010030,GO:0034605,GO:2000117	protease binding|cysteine-type endopeptidase inhibitor activity|extracellular region|cell wall|defense response|positive regulation of seed germination|cellular response to heat|negative regulation of cysteine-type endopeptidase activity
VIT_200s0187g00170	39.1386	13.8578	64.4194	4.64859	2.21679	0.0272773	0.0462197	Up	0.0490088	0.71648	0.356084	0.221782	0.725641	0.903388	LOC100245100	EMC3; Synonyms=TMEM111	PREDICTED: ER membrane protein complex subunit 3 [Vitis vinifera]	GO:0016021,GO:0034975,GO:0072546	integral component of membrane|protein folding in endoplasmic reticulum|ER membrane protein complex
VIT_200s0187g00260	10.052	18.619	1.48491	0.0797526	-3.64832	5.21072e-06	1.27527e-05	Down	0.903528	0.595612	0.653376	0.0757961	0	0.0426588	LOC100853973	ASAT1; At3g51970; F4F15.80	PREDICTED: acyl-CoA--sterol O-acyltransferase 1-like [Vitis vinifera]	GO:0008374,GO:0016021,GO:0016127,GO:0034434	O-acyltransferase activity|integral component of membrane|sterol catabolic process|sterol esterification
VIT_200s0187g00300	66.0239	98.2742	33.7735	0.343666	-1.54092	0.0314172	0.0526968	Down	4.83712	6.43856	1.26555	1.18782	0.603902	0.868538	LOC100246657	FAH	hypothetical protein VITISV_033628 [Vitis vinifera]	GO:0004334,GO:0006559,GO:0006572,GO:0046872	fumarylacetoacetase activity|L-phenylalanine catabolic process|tyrosine catabolic process|metal ion binding	path:vvi00350	Tyrosine metabolism
VIT_200s0187g00360	1615.42	1002.81	2228.02	2.22177	1.15171	1.20157e-49	8.06725e-49	Up	26.8484	28.5996	28.7785	50.8058	52.5902	55.3244	LOC100262574	UCC1 {ECO:0000303|PubMed:9761472}; At2g32300 {ECO:0000312|Araport:AT2G32300}; T32F6 {ECO:0000305}	PREDICTED: mavicyanin [Vitis vinifera]	GO:0009055,GO:0031225,GO:0046658,GO:0046872	electron transfer activity|anchored component of membrane|anchored component of plasma membrane|metal ion binding
VIT_200s0189g00010	8.06072	2.96624	13.1552	4.43497	2.14892	0.0218694	0.0375736	Up	0.105621	0.0360349	0.0158882	0.29891	0.034076	0.190051	LOC100259312		PREDICTED: uncharacterized protein LOC100259312 [Vitis vinifera]
VIT_200s0189g00050	1656.35	1068.59	2244.11	2.10006	1.07043	3.23415e-86	2.99499e-85	Up	33.5944	39.132	39.4059	66.3681	67.2166	67.4356	LOC100262707		PREDICTED: putative SERF-like protein [Vitis vinifera]
VIT_200s0193g00080	21.4204	12.0922	30.7486	2.54285	1.34645	0.00442775	0.00836095	Up	0.257355	0.225684	0.197816	0.233805	0.392031	0.579408	LOC100853278		PREDICTED: uncharacterized protein LOC104878137 [Vitis vinifera]
VIT_200s0193g00110	57.8744	36.9114	78.8374	2.13585	1.09481	2.28883e-05	5.32384e-05	Up	1.86498	1.57191	1.56853	1.81989	1.96038	2.27755	LOC100854986		unnamed protein product, partial [Vitis vinifera]
VIT_200s0194g00030	26029.8	14169	37890.6	2.6742	1.41911	0	0	Up	177.514	173.642	173.452	359.746	358.746	360.317	LOC100246843	HSC80	PREDICTED: heat shock cognate protein 80 [Vitis vinifera]	GO:0005524,GO:0005737,GO:0006457,GO:0006950,GO:0051082	ATP binding|cytoplasm|protein folding|response to stress|unfolded protein binding	path:vvi04141,path:vvi04626	Protein processing in endoplasmic reticulum|Plant-pathogen interaction
VIT_200s0194g00070	20.6957	12.9026	28.4888	2.20798	1.14273	0.00973766	0.0175838	Up	0.227103	0.243104	0.231136	0.247819	0.371233	0.496199	LOC100255380	COL10; At5g48250; MIF21.14	PREDICTED: zinc finger protein CONSTANS-LIKE 9 [Vitis vinifera]	GO:0003700,GO:0005634,GO:0005886,GO:0008270	DNA binding transcription factor activity|nucleus|plasma membrane|zinc ion binding
VIT_200s0194g00080	120.684	76.9314	164.436	2.13744	1.09588	6.38096e-10	1.94152e-09	Up	0.716454	1.18438	0.750626	1.42424	1.22261	1.33283	LOC100855145	At5g47800; MCA23.12	PREDICTED: BTB/POZ domain-containing protein At5g47800 isoform X1 [Vitis vinifera]	GO:0016567	protein ubiquitination
VIT_200s0194g00110	710.836	415.717	1005.95	2.4198	1.27489	6.4356e-60	4.83647e-59	Up	6.05093	5.65271	6.18551	9.97575	9.86575	10.1591	LOC100243036	PGLP2; At5g47760; MCA23.8	unnamed protein product, partial [Vitis vinifera]	GO:0004674,GO:0005829,GO:0008967,GO:0009507,GO:0016311,GO:0016791	protein serine/threonine kinase activity|cytosol|phosphoglycolate phosphatase activity|chloroplast|dephosphorylation|phosphatase activity	path:vvi00630	Glyoxylate and dicarboxylate metabolism
VIT_200s0194g00120	4256.09	6.12167	8506.06	1389.5	10.4404	0	0	Up	0.287993	0.149189	0.156529	211.8	206.735	203.98	LOC100260128	SAT1; Synonyms=SAT5; At1g55920; F14J16.18	PREDICTED: serine acetyltransferase 1, chloroplastic-like [Vitis vinifera]	GO:0005634,GO:0005829,GO:0006535,GO:0009001,GO:0009409,GO:0009507,GO:0009970,GO:0019344	nucleus|cytosol|cysteine biosynthetic process from serine|serine O-acetyltransferase activity|response to cold|chloroplast|cellular response to sulfate starvation|cysteine biosynthetic process	path:vvi00270,path:vvi00920	Cysteine and methionine metabolism|Sulfur metabolism
VIT_200s0194g00140	90.0669	139.789	40.3445	0.28861	-1.79281	1.59436e-15	5.94033e-15	Down	2.68485	3.00533	3.64808	0.655692	0.691377	0.788677	LOC104878146	DUF3 {ECO:0000303|PubMed:19795213}; At1g26540 {ECO:0000312|Araport:AT1G26540}; T1K7.9 {ECO:0000312|EMBL:AAF98563.1}	PREDICTED: uncharacterized protein LOC104878146 isoform X3 [Vitis vinifera]	GO:0005773,GO:0040008,GO:0042803	vacuole|regulation of growth|protein homodimerization activity
VIT_200s0194g00155	18.3588	31.477	5.24051	0.166487	-2.58652	7.31434e-07	1.8899e-06	Down	1.56611	1.56015	1.5088	0.233222	0.238965	0.211198			unnamed protein product, partial [Vitis vinifera]
VIT_200s0194g00160	188.519	329.226	47.8119	0.145225	-2.78364	2.29913e-63	1.77178e-62	Down	15.7337	15.9411	14.923	1.93818	2.04486	1.25389	LOC100854249		unnamed protein product, partial [Vitis vinifera]
VIT_200s0194g00200	165.745	250.914	80.5774	0.321136	-1.63874	9.33737e-25	4.37018e-24	Down	3.09377	2.58719	3.24098	0.605495	0.86018	0.687658	LOC100242494	FRS10; At5g28530; T26D3.9	PREDICTED: putative protein FAR1-RELATED SEQUENCE 10 [Vitis vinifera]	GO:0006355,GO:0008270	regulation of transcription, DNA-templated|zinc ion binding
VIT_200s0194g00210	20.9188	38.8164	3.02114	0.0778316	-3.6835	7.59051e-09	2.18894e-08	Down	0.983715	0.89046	1.52332	0.0802017	0.0548877	0.0909235	LOC100852702	TPK1; Synonyms=KCO1; At5g55630; MDF20.7	PREDICTED: two-pore potassium channel 1-like [Vitis vinifera]	GO:0005216,GO:0005774,GO:0005887,GO:0009705,GO:0010029,GO:0010119,GO:0022841,GO:0030007,GO:0030322,GO:0046872,GO:0051260	ion channel activity|vacuolar membrane|integral component of plasma membrane|plant-type vacuole membrane|regulation of seed germination|regulation of stomatal movement|potassium ion leak channel activity|cellular potassium ion homeostasis|stabilization of membrane potential|metal ion binding|protein homooligomerization
VIT_200s0194g00270	1197.68	1802.48	592.881	0.328925	-1.60417	5.40976e-138	6.58075e-137	Down	36.7111	35.2961	37.1232	9.24456	8.17357	10.0204	LOC100259703	P67; At4g16390; dl4225w, FCAALL.354	PREDICTED: pentatricopeptide repeat-containing protein At4g16390, chloroplastic [Vitis vinifera]
VIT_200s0194g00280	7.82928	3.68511	11.9734	3.24914	1.70006	0.0255817	0.043523	Up	0	0.0529462	0.183375	0.186248	0.476863	0.319306	LOC104878152	CYCD3-1; Synonyms=CYCD3; At4g34160; F28A23.80	unnamed protein product, partial [Vitis vinifera]	GO:0000082,GO:0005634,GO:0009735,GO:0009744,GO:0010444,GO:0048316,GO:0051301	G1/S transition of mitotic cell cycle|nucleus|response to cytokinin|response to sucrose|guard mother cell differentiation|seed development|cell division
VIT_200s0194g00310	44.363	64.5889	24.1371	0.373704	-1.42003	2.72363e-06	6.78361e-06	Down	2.81872	2.90153	2.89891	0.718399	0.810838	0.898576	LOC100259703	P67; At4g16390; dl4225w, FCAALL.354	unnamed protein product, partial [Vitis vinifera]
VIT_200s0198g00020	5.5199	8.72956	2.31023	0.264645	-1.91787	0.0402268	0.0664571	Down	0	0.296599	0.454138	0.0627211	0	0.0713385	LOC104878156	At1g07650; F24B9.28, F24B9.29	hypothetical protein VITISV_008510, partial [Vitis vinifera]
VIT_200s0199g00070	15.1314	9.21752	21.0454	2.28319	1.19105	0.0186802	0.0324437	Up	0.298752	0.40788	0.158108	0.433378	0.201061	0.447513	LOC100853474	ROPGAP7; At5g19390; F7K24.140	PREDICTED: rho GTPase-activating protein REN1-like isoform X1 [Vitis vinifera]	GO:0005096,GO:0005737,GO:0005886,GO:0007165,GO:0009535,GO:0009920,GO:0043087	GTPase activator activity|cytoplasm|plasma membrane|signal transduction|chloroplast thylakoid membrane|cell plate formation involved in plant-type cell wall biogenesis|regulation of GTPase activity
VIT_200s0199g00080	16.9342	3.8834	29.9849	7.72131	2.94885	3.97656e-05	9.09678e-05	Up	0.0646526	0.0456139	0.0396602	0.248371	0.625808	0.412797	LOC100242393		PREDICTED: uncharacterized protein LOC100242393 [Vitis vinifera]
VIT_200s0199g00090	1.56189	0	3.12378	Inf	Inf	0.0466758	0.0762796	Up	0	0	0	0.0626096	0.127671	0.284911	LOC100242393		PREDICTED: uncharacterized protein LOC100242393 [Vitis vinifera]
VIT_200s0199g00110	1118.14	1520.98	715.29	0.470281	-1.0884	2.88075e-64	2.2392e-63	Down	27.0604	32.7557	34.7299	10.6202	10.9602	11.0669	LOC100261101	CURT1D; At4g38100; F20D10.220	PREDICTED: protein CURVATURE THYLAKOID 1D, chloroplastic isoform X1 [Vitis vinifera]	GO:0009535,GO:0016021	chloroplast thylakoid membrane|integral component of membrane
VIT_200s0199g00120	3.08179	6.16358	0	0	#NAME?	0.0028686	0.00554021	Down	0.0647856	0.104422	0.0304318	0	0	0	LOC100259506	CPP1 {ECO:0000303|PubMed:24151298}; Synonyms=CDF1 {ECO:0000303|PubMed:16192270}; At5g23040 {ECO:0000312|Araport:AT5G23040}; MYJ24.3 {ECO:0000312|EMBL:BAB09821.1}	PREDICTED: uncharacterized protein LOC100259506 isoform X2 [Vitis vinifera]	GO:0005739,GO:0008219,GO:0009507,GO:0009534,GO:0009535,GO:0009536,GO:0009570,GO:0009658,GO:0009704,GO:0009706,GO:0009793,GO:0009941,GO:0016021,GO:0031966,GO:0044183,GO:0055035,GO:0061077,GO:1904216	mitochondrion|cell death|chloroplast|chloroplast thylakoid|chloroplast thylakoid membrane|plastid|chloroplast stroma|chloroplast organization|de-etiolation|chloroplast inner membrane|embryo development ending in seed dormancy|chloroplast envelope|integral component of membrane|mitochondrial membrane|protein binding involved in protein folding|plastid thylakoid membrane|chaperone-mediated protein …
VIT_200s0199g00150	1212.9	1679.2	746.59	0.44461	-1.16939	1.90998e-77	1.65318e-76	Down	53.9516	52.2865	49.1236	17.171	15.3503	14.7209	LOC100261101	CURT1D; At4g38100; F20D10.220	PREDICTED: protein CURVATURE THYLAKOID 1D, chloroplastic isoform X1 [Vitis vinifera]	GO:0009535,GO:0016021	chloroplast thylakoid membrane|integral component of membrane
VIT_200s0199g00160	8.01398	12.7144	3.31352	0.26061	-1.94003	0.0123958	0.0221233	Down	0.499555	0.446556	0.5185	0.0642142	0.065295	0.0728393	LOC100853624	CPP1 {ECO:0000303|PubMed:24151298}; Synonyms=CDF1 {ECO:0000303|PubMed:16192270}; At5g23040 {ECO:0000312|Araport:AT5G23040}; MYJ24.3 {ECO:0000312|EMBL:BAB09821.1}	PREDICTED: uncharacterized protein LOC100853624 [Vitis vinifera]	GO:0005739,GO:0008219,GO:0009507,GO:0009534,GO:0009535,GO:0009536,GO:0009570,GO:0009658,GO:0009704,GO:0009706,GO:0009793,GO:0009941,GO:0016021,GO:0031966,GO:0044183,GO:0055035,GO:0061077,GO:1904216	mitochondrion|cell death|chloroplast|chloroplast thylakoid|chloroplast thylakoid membrane|plastid|chloroplast stroma|chloroplast organization|de-etiolation|chloroplast inner membrane|embryo development ending in seed dormancy|chloroplast envelope|integral component of membrane|mitochondrial membrane|protein binding involved in protein folding|plastid thylakoid membrane|chaperone-mediated protein …
VIT_200s0199g00270	76.5801	29.0494	124.111	4.27241	2.09505	8.21962e-19	3.36388e-18	Up	1.56157	1.78273	1.91993	4.4676	3.33075	4.56562	LOC100241561		unnamed protein product, partial [Vitis vinifera]
VIT_200s0199g00310	4.72922	0	9.45844	Inf	Inf	2.97692e-05	6.87553e-05	Up	0	0	0	0.203311	0.115598	0.258632	LOC100853358		PREDICTED: classical arabinogalactan protein 2-like [Vitis vinifera]
VIT_200s0201g00060	57.2248	36.7143	77.7352	2.1173	1.08222	3.08216e-05	7.10708e-05	Up	0.338333	0.407832	0.484593	0.669407	0.789884	0.579022	LOC100249354		unnamed protein product, partial [Vitis vinifera]
VIT_200s0202g00030	13.2954	18.7674	7.82334	0.416857	-1.26237	0.0186872	0.0324535	Down	1.04171	0.929196	1.11726	0.0987801	0.201964	0.504334	LOC104878175		unnamed protein product, partial [Vitis vinifera]
VIT_200s0202g00040	113.085	72.0472	154.123	2.1392	1.09707	2.10439e-09	6.22939e-09	Up	1.49202	1.82243	1.13679	2.12329	2.3791	1.87764	LOC100854349	Ankfy1; Synonyms=Ankhzn, Kiaa1255	PREDICTED: uncharacterized protein LOC100854349 [Vitis vinifera]	GO:0005768,GO:0005769,GO:0005829,GO:0006897,GO:0010008,GO:0016020,GO:0017137,GO:0030904,GO:0032439,GO:0034058,GO:0042147,GO:0043231,GO:0044354,GO:0046872,GO:0048549,GO:0090160,GO:1901981	endosome|early endosome|cytosol|endocytosis|endosome membrane|membrane|Rab GTPase binding|retromer complex|endosome localization|endosomal vesicle fusion|retrograde transport, endosome to Golgi|intracellular membrane-bounded organelle|macropinosome|metal ion binding|positive regulation of pinocytosis|Golgi to lysosome transport|phosphatidylinositol phosphate binding
VIT_200s0203g00020	2.9524	0.589444	5.31536	9.01758	3.17274	0.0304189	0.0511851	Up	0	0	0	0.171205	0.17535	0.392264			hypothetical protein VITISV_011095 [Vitis vinifera]
VIT_200s0203g00050	314.353	509.335	119.372	0.234368	-2.09315	2.22584e-24	1.03457e-23	Down	13.8221	17.5574	14.1533	3.41416	2.95125	2.65842	LOC104878183		unnamed protein product, partial [Vitis vinifera]
VIT_200s0203g00070	219.985	13.915	426.055	30.6183	4.93632	1.92657e-156	2.54677e-155	Up	0.625357	0.245061	0.403069	9.8285	9.26195	9.36084	LOC100245492		PREDICTED: protein ODORANT1 [Vitis vinifera]	GO:0000981,GO:0001135,GO:0003700,GO:0005634,GO:0006351,GO:0006355,GO:0006357,GO:0006952,GO:0006970,GO:0009611,GO:0009651,GO:0009737,GO:0030154,GO:0043565,GO:0044212	RNA polymerase II transcription factor activity, sequence-specific DNA binding|transcription factor activity, RNA polymerase II transcription factor recruiting|DNA binding transcription factor activity|nucleus|transcription, DNA-templated|regulation of transcription, DNA-templated|regulation of transcription from RNA polymerase II promoter|defense response|response to osmotic stress|response to w…
VIT_200s0203g00080	10.4437	0.308693	20.5788	66.6642	6.05884	8.14575e-10	2.46303e-09	Up	0	0.0455821	0	0.740001	0.975844	0.49193	MFT	MFT; At1g18100; E12A11, T10F20.11, T10F20.7	unnamed protein product, partial [Vitis vinifera]	GO:0005634,GO:0005737,GO:0009737,GO:0009738,GO:0010030	nucleus|cytoplasm|response to abscisic acid|abscisic acid-activated signaling pathway|positive regulation of seed germination
VIT_200s0203g00120	26.4704	10.4292	42.5116	4.0762	2.02723	8.23449e-06	1.98368e-05	Up	0.229465	0.239026	0.287672	0.589722	1.04306	0.793901			hypothetical protein VITISV_042729 [Vitis vinifera]
VIT_200s0203g00160	10.9334	2.30307	19.5637	8.49463	3.08655	8.8311e-06	2.12234e-05	Up	0.093112	0.03306	0.0576713	0.144416	0.236785	0.294713	LOC100251622	CYCD6-1; At4g03270; F4C21.20	hypothetical protein VITISV_034614 [Vitis vinifera]	GO:0005634,GO:0007049,GO:0051301,GO:0051726	nucleus|cell cycle|cell division|regulation of cell cycle
VIT_200s0203g00170	21.6255	7.78446	35.4665	4.55606	2.18779	1.60669e-05	3.78143e-05	Up	0.309317	0.110326	0.217965	0.664864	0.947812	0.512621	LOC100266336		PREDICTED: myb-related protein Myb4 [Vitis vinifera]	GO:0000981,GO:0001135,GO:0003700,GO:0005634,GO:0006351,GO:0006357,GO:0009651,GO:0009723,GO:0009737,GO:0009753,GO:0030154,GO:0043565,GO:0044212	RNA polymerase II transcription factor activity, sequence-specific DNA binding|transcription factor activity, RNA polymerase II transcription factor recruiting|DNA binding transcription factor activity|nucleus|transcription, DNA-templated|regulation of transcription from RNA polymerase II promoter|response to salt stress|response to ethylene|response to abscisic acid|response to jasmonic acid|cel…
VIT_200s0203g00220	55.5166	0	111.033	Inf	Inf	5.69567e-56	4.1232e-55	Up	0	0	0	2.52407	3.16222	3.07614	LOC109122200	At1g11330; T28P6.2	PREDICTED: G-type lectin S-receptor-like serine/threonine-protein kinase SD1-13 [Vitis vinifera]
VIT_200s0207g00040	16.81	29.588	4.03195	0.13627	-2.87546	3.50799e-07	9.2413e-07	Down	1.45216	0.658604	0.554409	0.565512	0	0	LOC100248028	PGLP1B; At5g36790; F5H8.20	unnamed protein product, partial [Vitis vinifera]	GO:0005829,GO:0008967,GO:0009507,GO:0009853,GO:0016311,GO:0016791	cytosol|phosphoglycolate phosphatase activity|chloroplast|photorespiration|dephosphorylation|phosphatase activity	path:vvi00630	Glyoxylate and dicarboxylate metabolism
VIT_200s0207g00110	243.256	350.062	136.45	0.389789	-1.35923	1.31896e-25	6.29467e-25	Down	9.71521	9.39569	10.641	2.54725	2.99871	2.71234	LOC100255264	At1g65420; T8F5.20	unnamed protein product, partial [Vitis vinifera]	GO:0009507,GO:0010196,GO:0016021	chloroplast|nonphotochemical quenching|integral component of membrane
VIT_200s0207g00190	134.448	50.9485	217.946	4.27778	2.09686	3.19064e-32	1.71783e-31	Up	1.33107	1.43225	1.02286	4.37211	3.80819	3.599	LOC100852858	PCMP-E28; At2g22410; F14M13.19	PREDICTED: pentatricopeptide repeat-containing protein At2g22410, mitochondrial-like [Vitis vinifera]
VIT_200s0207g00200	119.753	64.9137	174.593	2.68962	1.4274	3.2674e-14	1.17078e-13	Up	4.08914	6.25613	5.74228	13.8664	11.4182	12.6155	LOC100852858	Os03g0767900, LOC_Os03g55870; OsJ_12722	PREDICTED: CASP-like protein 5C1 [Vitis vinifera]	GO:0005886,GO:0016021	plasma membrane|integral component of membrane
VIT_200s0207g00210	47898	72264.2	23531.8	0.325635	-1.61867	0	0	Down	1153.52	1139.19	1144.79	293.571	291.211	299.503	LOC100245459	PSBO	PREDICTED: oxygen-evolving enhancer protein 1, chloroplastic [Vitis vinifera]	GO:0005509,GO:0009535,GO:0009654,GO:0015979,GO:0016021,GO:0019898,GO:0042549	calcium ion binding|chloroplast thylakoid membrane|photosystem II oxygen evolving complex|photosynthesis|integral component of membrane|extrinsic component of membrane|photosystem II stabilization	path:vvi00195	Photosynthesis
VIT_200s0207g00250	353.069	586.154	119.983	0.204695	-2.28845	9.92979e-25	4.64386e-24	Down	9.64723	11.4577	12.0791	1.79659	2.25866	2.04377	LOC100262616		PREDICTED: uncharacterized protein LOC100262366 [Vitis vinifera]
VIT_200s0207g00260	13.4695	23.2583	3.68074	0.158255	-2.65968	2.13935e-05	4.98571e-05	Down	0.101972	0.0913408	0	0.168023	0	0.0971576	LOC100262366		PREDICTED: thioredoxin-like protein HCF164, chloroplastic [Vitis vinifera]
VIT_200s0207g00280	1745.04	1085.15	2404.93	2.21622	1.1481	7.73492e-102	7.83969e-101	Up	15.1924	15.2743	13.2904	24.5362	25.7061	24.3547	LOC100252358	WAKL14; At2g23450; F26B6.10	PREDICTED: wall-associated receptor kinase-like 14 isoform X1 [Vitis vinifera]
VIT_200s0211g00090	16.8761	24.1714	9.58084	0.396371	-1.33508	0.0087035	0.0158319	Down	1.81994	2.107	2.01632	0.555518	0.377658	0.421837	LOC100261289		unnamed protein product, partial [Vitis vinifera]	GO:0004372,GO:0005634,GO:0005739,GO:0005886,GO:0007623,GO:0008266,GO:0009409,GO:0009416,GO:0009534,GO:0009570,GO:0009853,GO:0010319,GO:0019264,GO:0022626,GO:0030170,GO:0035999,GO:0046686,GO:0048046	glycine hydroxymethyltransferase activity|nucleus|mitochondrion|plasma membrane|circadian rhythm|poly(U) RNA binding|response to cold|response to light stimulus|chloroplast thylakoid|chloroplast stroma|photorespiration|stromule|glycine biosynthetic process from serine|cytosolic ribosome|pyridoxal phosphate binding|tetrahydrofolate interconversion|response to cadmium ion|apoplast	path:vvi00260,path:vvi00460,path:vvi00630,path:vvi00670	Glycine, serine and threonine metabolism|Cyanoamino acid metabolism|Glyoxylate and dicarboxylate metabolism|One carbon pool by folate
VIT_200s0211g00100	173.016	257.14	88.8912	0.345692	-1.53244	6.13108e-06	1.49359e-05	Down	13.9542	14.2621	16.0438	2.22051	6.32142	4.31607	LOC100261289		unnamed protein product, partial [Vitis vinifera]	GO:0004372,GO:0005634,GO:0005739,GO:0005886,GO:0007623,GO:0008266,GO:0009409,GO:0009416,GO:0009534,GO:0009570,GO:0009853,GO:0010319,GO:0019264,GO:0022626,GO:0030170,GO:0035999,GO:0046686,GO:0048046	glycine hydroxymethyltransferase activity|nucleus|mitochondrion|plasma membrane|circadian rhythm|poly(U) RNA binding|response to cold|response to light stimulus|chloroplast thylakoid|chloroplast stroma|photorespiration|stromule|glycine biosynthetic process from serine|cytosolic ribosome|pyridoxal phosphate binding|tetrahydrofolate interconversion|response to cadmium ion|apoplast	path:vvi00260,path:vvi00460,path:vvi00630,path:vvi00670	Glycine, serine and threonine metabolism|Cyanoamino acid metabolism|Glyoxylate and dicarboxylate metabolism|One carbon pool by folate
VIT_200s0211g00160	1031.56	1409.04	654.093	0.464213	-1.10714	3.0853e-11	9.87328e-11	Down	53.4225	53.4786	60.9618	20.2921	25.4637	15.8889	LOC100854244		PREDICTED: serine hydroxymethyltransferase, mitochondrial-like [Vitis vinifera]	GO:0004372,GO:0005634,GO:0005739,GO:0005886,GO:0007623,GO:0008266,GO:0009409,GO:0009416,GO:0009534,GO:0009570,GO:0009853,GO:0010319,GO:0019264,GO:0022626,GO:0030170,GO:0035999,GO:0046686,GO:0048046	glycine hydroxymethyltransferase activity|nucleus|mitochondrion|plasma membrane|circadian rhythm|poly(U) RNA binding|response to cold|response to light stimulus|chloroplast thylakoid|chloroplast stroma|photorespiration|stromule|glycine biosynthetic process from serine|cytosolic ribosome|pyridoxal phosphate binding|tetrahydrofolate interconversion|response to cadmium ion|apoplast	path:vvi00260,path:vvi00460,path:vvi00630,path:vvi00670	Glycine, serine and threonine metabolism|Cyanoamino acid metabolism|Glyoxylate and dicarboxylate metabolism|One carbon pool by folate
VIT_200s0214g00010	141.771	207.691	75.8506	0.365209	-1.4532	1.57102e-17	6.20222e-17	Down	34.9918	31.0636	31.0128	7.75004	9.76691	8.59669	LOC100262770	GRV2; Synonyms=GFS2, KAM2; At2g26890; F12C20.7	hypothetical protein VITISV_014674 [Vitis vinifera]	GO:0000578,GO:0005770,GO:0005773,GO:0005774,GO:0005783,GO:0005794,GO:0005802,GO:0005829,GO:0006623,GO:0006897,GO:0006898,GO:0007032,GO:0007033,GO:0009638,GO:0009660,GO:0009793,GO:0009959,GO:0010008,GO:0031902,GO:0042594,GO:0043231,GO:0045022,GO:0045324,GO:0051301	embryonic axis specification|late endosome|vacuole|vacuolar membrane|endoplasmic reticulum|Golgi apparatus|trans-Golgi network|cytosol|protein targeting to vacuole|endocytosis|receptor-mediated endocytosis|endosome organization|vacuole organization|phototropism|amyloplast organization|embryo development ending in seed dormancy|negative gravitropism|endosome membrane|late endosome membrane|respons…
VIT_200s0214g00020	321.845	478.019	165.671	0.346579	-1.52874	3.64502e-40	2.1988e-39	Down	42.2484	39.9456	43.7724	13.6493	13.539	12.8043	LOC100252767	Tbl3	hypothetical protein VITISV_037348 [Vitis vinifera]	GO:0000462,GO:0005634,GO:0005730,GO:0030515,GO:0032040,GO:0034388	maturation of SSU-rRNA from tricistronic rRNA transcript (SSU-rRNA, 5.8S rRNA, LSU-rRNA)|nucleus|nucleolus|snoRNA binding|small-subunit processome|Pwp2p-containing subcomplex of 90S preribosome	path:vvi03008	Ribosome biogenesis in eukaryotes
VIT_200s0214g00040	27.9155	9.3976	46.4334	4.94099	2.3048	9.40478e-09	2.69738e-08	Up	0.321946	0.219329	0.570439	1.25558	1.71661	1.24231	LOC100266101	PP2B1; Synonyms=SKIP21; At2g02230; T16F16.2	PREDICTED: F-box protein PP2-B10 [Vitis vinifera]	GO:0005634,GO:0016567,GO:0030246	nucleus|protein ubiquitination|carbohydrate binding
VIT_200s0214g00090	556.707	33.5907	1079.82	32.1465	5.00659	0	0	Up	1.25746	0.924124	1.42153	29.9607	30.0078	30.6123	LOC100245523	PP2B1; Synonyms=SKIP21; At2g02230; T16F16.2	PREDICTED: F-box protein PP2-B10 [Vitis vinifera]	GO:0005634,GO:0016567,GO:0030246	nucleus|protein ubiquitination|carbohydrate binding
VIT_200s0214g00150	21.6918	11.3869	31.9967	2.80995	1.49055	0.00604033	0.011213	Up	0.491494	0.108481	0.442593	1.21358	0.603418	0.556888	LOC100264334	PP2B1; Synonyms=SKIP21; At2g02230; T16F16.2	PREDICTED: F-box protein PP2-B1 [Vitis vinifera]	GO:0005634,GO:0016567,GO:0030246	nucleus|protein ubiquitination|carbohydrate binding
VIT_200s0216g00060	275.949	36.3969	515.5	14.1633	3.82409	1.37879e-149	1.77052e-148	Up	0.729702	0.806234	0.797983	8.63401	8.81223	8.62841	LOC100265755	AFP3; At3g29575; MWE13.5	PREDICTED: ninja-family protein AFP1-like [Vitis vinifera]	GO:0005634,GO:0007165	nucleus|signal transduction
VIT_200s0218g00010	308.181	2.30307	614.058	266.626	8.05867	1.56344e-282	3.00349e-281	Up	0.119136	0.0253048	0.088396	10.558	10.5369	10.4311	LOC100855415	CAD	hypothetical protein VITISV_005115 [Vitis vinifera]	GO:0008270,GO:0046029	zinc ion binding|mannitol dehydrogenase activity	path:vvi00940	Phenylpropanoid biosynthesis
VIT_200s0218g00100	205.965	326.592	85.3373	0.261296	-1.93624	2.19923e-39	1.31067e-38	Down	7.24751	8.75991	7.69792	1.94604	1.46767	1.50981	LOC100262929	NRAMP5; Os07g0257200, LOC_Os07g15370; OJ1057_E05.110	PREDICTED: metal transporter Nramp5 [Vitis vinifera]	GO:0016021,GO:0046873,GO:0055072	integral component of membrane|metal ion transmembrane transporter activity|iron ion homeostasis
VIT_200s0218g00220	13.0483	17.9888	8.1077	0.450708	-1.14974	0.0474376	0.077441	Down	0.319466	0.334536	0.395622	0.202029	0.131542	0.0834045	LOC100267730	UGT91A1; At2g22590; T9I22.3	PREDICTED: UDP-glycosyltransferase 91A1-like [Vitis vinifera]	GO:0008152,GO:0043231,GO:0080043,GO:0080044	metabolic process|intracellular membrane-bounded organelle|quercetin 3-O-glucosyltransferase activity|quercetin 7-O-glucosyltransferase activity
VIT_200s0220g00060	111.547	173.36	49.7346	0.286887	-1.80145	2.47427e-10	7.65424e-10	Down	1.83889	1.97572	2.26619	0.52296	0.720783	0.315013	LOC100853091	At5g24830; F6A4_40, T4C12.4	PREDICTED: pentatricopeptide repeat-containing protein At5g24830 isoform X2 [Vitis vinifera]
VIT_200s0220g00120	7050.97	3329.95	10772	3.23488	1.69371	0	0	Up	49.0937	44.4085	46.7589	112.756	114.274	111.014	LOC100251471	At5g48380; K23F3.10, MJE7.1	PREDICTED: probably inactive leucine-rich repeat receptor-like protein kinase At5g48380 [Vitis vinifera]
VIT_200s0220g00150	47.3156	8.38301	86.2482	10.2885	3.36295	1.13456e-21	4.98845e-21	Up	0.317454	0.298828	0.0287775	1.39997	2.11386	1.79068	LOC104878208		unnamed protein product, partial [Vitis vinifera]	GO:0004650,GO:0005576,GO:0005618,GO:0005975,GO:0009835,GO:0071555	polygalacturonase activity|extracellular region|cell wall|carbohydrate metabolic process|fruit ripening|cell wall organization	path:vvi00040	Pentose and glucuronate interconversions
VIT_200s0220g00180	149.109	97.7337	200.484	2.05133	1.03656	1.24068e-10	3.88116e-10	Up	2.57717	2.68922	2.57248	3.12208	3.68588	4.23481	LOC100247688	HEXO3; Synonyms=HEX1; At1g65590; F5I14.13	PREDICTED: beta-hexosaminidase 3-like [Vitis vinifera]	GO:0004563,GO:0005618,GO:0005886,GO:0005975,GO:0009505,GO:0015929,GO:0102148	beta-N-acetylhexosaminidase activity|cell wall|plasma membrane|carbohydrate metabolic process|plant-type cell wall|hexosaminidase activity|N-acetyl-beta-D-galactosaminidase activity	path:vvi00511,path:vvi00520,path:vvi00531,path:vvi00603,path:vvi00604	Other glycan degradation|Amino sugar and nucleotide sugar metabolism|Glycosaminoglycan degradation|Glycosphingolipid biosynthesis - globo and isoglobo series|Glycosphingolipid biosynthesis - ganglio series
VIT_200s0222g00030	23.1396	31.8961	14.383	0.450934	-1.14901	0.00548385	0.0102443	Down	2.56983	5.57022	3.2175	0.951725	0	1.07818			unnamed protein product, partial [Vitis vinifera]
VIT_200s0222g00080	14.3212	8.10325	20.5392	2.53469	1.34181	0.0118886	0.0212557	Up	0.305829	0.704524	0.42359	0.88523	1.04227	0.755648	LOC100852718	RPPL1; At3g14470; MOA2.9	unnamed protein product, partial [Vitis vinifera]
VIT_200s0225g00050	2115.9	1329.48	2902.32	2.18304	1.12634	6.04226e-113	6.45893e-112	Up	17.4862	18.4067	17.5244	31.2049	33.4868	32.5064	LOC100261384	DTX29 {ECO:0000303|PubMed:11739388}; At3g26590 {ECO:0000312|Araport:AT3G26590}; MFE16.12 {ECO:0000312|EMBL:BAB01841.1}	unnamed protein product, partial [Vitis vinifera]	GO:0005773,GO:0005774,GO:0006855,GO:0015238,GO:0015297,GO:0016021	vacuole|vacuolar membrane|drug transmembrane transport|drug transmembrane transporter activity|antiporter activity|integral component of membrane
VIT_200s0225g00120	207.661	25.673	389.648	15.1774	3.92385	1.63499e-65	1.28239e-64	Up	1.3529	1.86612	1.43572	14.9402	18.2615	19.4013	LOC100266480	SMR6 {ECO:0000303|PubMed:20706207, ECO:0000303|PubMed:24399300, ECO:0000303|PubMed:26546445}; At5g40460 {ECO:0000312|Araport:AT5G40460}; K21I16.3 {ECO:0000312|EMBL:BAB10495.1}	PREDICTED: cyclin-dependent protein kinase inhibitor SMR3-like [Vitis vinifera]	GO:0004860,GO:0007049	protein kinase inhibitor activity|cell cycle
VIT_200s0226g00045	137.229	2.39077	272.068	113.799	6.83035	1.78843e-122	2.01575e-121	Up	0.0211295	0.0300066	0.00657629	1.60584	1.64575	1.54458	LOC100854360	RF9; Synonyms=RXW15; At1g58848; R18I.1, T4M14.3	PREDICTED: putative disease resistance RPP13-like protein 3 isoform X1 [Vitis vinifera]
VIT_200s0226g00100	145.486	7.00196	283.97	40.5558	5.34184	6.55993e-112	6.97234e-111	Up	0.0616903	0.0994077	0.0723835	2.26887	2.41635	2.0256	LOC100254306		PREDICTED: uncharacterized protein LOC100254306 isoform X1 [Vitis vinifera]
VIT_200s0227g00130	59.1355	29.9093	88.3617	2.95432	1.56283	3.35441e-09	9.84318e-09	Up	0.602525	0.204275	0.587655	0.86473	1.1	1.08541	LOC100265491	MYH; At4g12740; T20K18.90	hypothetical protein VITISV_015579 [Vitis vinifera]	GO:0005634,GO:0006284,GO:0016798,GO:0046872,GO:0051539	nucleus|base-excision repair|hydrolase activity, acting on glycosyl bonds|metal ion binding|4 iron, 4 sulfur cluster binding	path:vvi03410	Base excision repair
VIT_200s0227g00150	135.998	206.39	65.6064	0.317876	-1.65346	7.62334e-21	3.28452e-20	Down	22.1843	22.8009	21.7358	4.57644	6.29028	5.30272	LOC100852760		unnamed protein product, partial [Vitis vinifera]
VIT_200s0229g00100	90.9725	133.403	48.5421	0.363876	-1.45848	6.34849e-12	2.08922e-11	Down	2.19679	2.46849	2.33863	0.437873	0.773635	0.686339	LOC100260861	At1g04910; F13M7.10	PREDICTED: uncharacterized protein At1g04910 [Vitis vinifera]
VIT_200s0229g00180	277.321	422.79	131.851	0.311858	-1.68104	3.97063e-41	2.4193e-40	Down	5.81018	6.42735	6.62981	1.92684	1.31269	1.49913	LOC100259711	PSD1; At4g16700; dl4375c, FCAALL.4	unnamed protein product, partial [Vitis vinifera]	GO:0004609,GO:0005739,GO:0005743,GO:0006646,GO:0016021	phosphatidylserine decarboxylase activity|mitochondrion|mitochondrial inner membrane|phosphatidylethanolamine biosynthetic process|integral component of membrane	path:vvi00564	Glycerophospholipid metabolism
VIT_200s0231g00040	1437.07	406.309	2467.83	6.07378	2.60259	5.41398e-157	7.18033e-156	Up	7.35911	8.7445	7.67512	34.5031	34.9273	37.3572	LOC100258114	RIN4; At3g25070; MJL12_1	PREDICTED: RPM1-interacting protein 4 [Vitis vinifera]	GO:0002237,GO:0005886,GO:0006468,GO:0009626,GO:0009816,GO:0010204,GO:0012505,GO:0016020,GO:0019897,GO:0034051	response to molecule of bacterial origin|plasma membrane|protein phosphorylation|plant-type hypersensitive response|defense response to bacterium, incompatible interaction|defense response signaling pathway, resistance gene-independent|endomembrane system|membrane|extrinsic component of plasma membrane|negative regulation of plant-type hypersensitive response	path:vvi04626	Plant-pathogen interaction
VIT_200s0231g00070	215.94	15.5662	416.313	26.7446	4.74118	2.68636e-148	3.426e-147	Up	0.365627	0.461113	0.52729	10.4228	9.44373	9.33217	LOC100258198	At3g25290; MJL12_25	PREDICTED: cytochrome b561 and DOMON domain-containing protein At3g25290-like [Vitis vinifera]	GO:0005886,GO:0009506,GO:0016021,GO:0046872,GO:0055114	plasma membrane|plasmodesma|integral component of membrane|metal ion binding|oxidation-reduction process
VIT_200s0233g00190	75.0532	115.417	34.6892	0.300555	-1.7343	5.37997e-13	1.84826e-12	Down	1.99453	2.23486	1.72323	0.484476	0.447481	0.356086	LOC100250510		PREDICTED: uncharacterized protein LOC100250510 isoform X1 [Vitis vinifera]
VIT_200s0238g00040	90.799	45.5393	136.059	2.98772	1.57904	7.27986e-14	2.57692e-13	Up	0.813117	0.595274	0.766128	1.43252	1.71742	1.60947	LOC109122056	N	PREDICTED: uncharacterized protein LOC100853815 [Vitis vinifera]	GO:0005524,GO:0005737,GO:0007165,GO:0009626,GO:0043531	ATP binding|cytoplasm|signal transduction|plant-type hypersensitive response|ADP binding
VIT_200s0238g00090	443.924	224.901	662.946	2.94772	1.5596	2.67466e-57	1.96083e-56	Up	5.12823	4.98645	4.9013	9.73593	10.3303	10.5792	LOC100248210	RPS4 {ECO:0000303|PubMed:10571887}; At5g45250 {ECO:0000312|Araport:AT5G45250}; K9E15.1 {ECO:0000312|EMBL:BAB10246.1}	unnamed protein product, partial [Vitis vinifera]	GO:0004872,GO:0005634,GO:0005737,GO:0009626,GO:0009870,GO:0012505,GO:0016020,GO:0042742,GO:0042802,GO:0043531	receptor activity|nucleus|cytoplasm|plant-type hypersensitive response|defense response signaling pathway, resistance gene-dependent|endomembrane system|membrane|defense response to bacterium|identical protein binding|ADP binding
VIT_200s0238g00130	321.856	144.426	499.285	3.45702	1.78953	2.53101e-54	1.78897e-53	Up	1.51931	1.78478	1.7973	3.7214	3.89179	4.29571	LOC100251718	N	PREDICTED: TMV resistance protein N-like [Vitis vinifera]	GO:0005524,GO:0005737,GO:0007165,GO:0009626,GO:0043531	ATP binding|cytoplasm|signal transduction|plant-type hypersensitive response|ADP binding
VIT_200s0240g00050	16.6853	0	33.3705	Inf	Inf	2.11312e-17	8.30989e-17	Up	0	0	0	1.30317	1.10962	0.804241	LOC100259478		PREDICTED: probable glutathione S-transferase [Vitis vinifera]	GO:0004364,GO:0009734	glutathione transferase activity|auxin-activated signaling pathway	path:vvi00480	Glutathione metabolism
VIT_200s0246g00010	17.0066	4.91989	29.0933	5.9134	2.56399	9.38764e-07	2.40764e-06	Up	0.0612014	0.0213385	0	0.0203634	0.187547	0.185287	LOC109122063	NAD7	unnamed protein product, partial [Vitis vinifera]	GO:0005739,GO:0008137,GO:0048038,GO:0051287,GO:0070469	mitochondrion|NADH dehydrogenase (ubiquinone) activity|quinone binding|NAD binding|respiratory chain	path:vvi00190	Oxidative phosphorylation
VIT_200s0246g00040	1.82059	0	3.64119	Inf	Inf	0.0213747	0.0367733	Up	0	0	0	0.159066	0.0324497	0.0361545
VIT_200s0246g00050	57.7525	29.0176	86.4874	2.98052	1.57556	0.00113541	0.00229123	Up	0.115146	0.295675	0.343812	1.05022	0.673686	0.604622		ND2; Synonyms=NAD2	unnamed protein product, partial [Vitis vinifera]	GO:0005743,GO:0008137,GO:0016021,GO:0042773,GO:0070469	mitochondrial inner membrane|NADH dehydrogenase (ubiquinone) activity|integral component of membrane|ATP synthesis coupled electron transport|respiratory chain
VIT_200s0246g00060	4.94989	0.852353	9.04742	10.6146	3.40798	0.00213401	0.0041882	Up	0	0	0.035357	0.151537	0.174342	0.214135	LOC104878236		CcmFN [Vitis vinifera]	GO:0005739,GO:0015232,GO:0016020,GO:0017004,GO:0020037	mitochondrion|heme transporter activity|membrane|cytochrome complex assembly|heme binding
VIT_200s0246g00080	36.9147	13.7827	60.0467	4.35666	2.12322	6.25671e-10	1.90515e-09	Up	0.132883	0.0684855	0.209186	0.392337	0.403399	0.147865	LOC109122063	NAD7	unnamed protein product, partial [Vitis vinifera]	GO:0005739,GO:0008137,GO:0048038,GO:0051287,GO:0070469	mitochondrion|NADH dehydrogenase (ubiquinone) activity|quinone binding|NAD binding|respiratory chain	path:vvi00190	Oxidative phosphorylation
VIT_200s0246g00090	17.8651	5.52717	30.203	5.46445	2.45008	1.4541e-06	3.68449e-06	Up	0.43974	0.0414072	0.21663	0.945164	1.32181	1.3437			hypothetical protein Ccrd_025652 [Cynara cardunculus var. scolymus]
VIT_200s0246g00110	19.9811	9.99615	29.9661	2.99777	1.58389	0.000340248	0.00072056	Up	0.379205	0.357217	0.604298	1.93042	2.05386	1.85921			hypothetical protein Ccrd_001234 [Cynara cardunculus var. scolymus]
VIT_200s0246g00130	2.74525	0.589444	4.90106	8.31472	3.05567	0.0429944	0.0705917	Up	0.0333568	0	0	0.188389	0.0322101	0.177878			unnamed protein product, partial [Vitis vinifera]
VIT_200s0246g00140	36.7211	4.73457	68.7076	14.5119	3.85916	3.48402e-22	1.54842e-21	Up	0.395976	0.0699275	0.0606242	1.49791	1.81478	2.94897		ndhF	NADH dehydrogenase subunit 5 (chloroplast) [Vitis rotundifolia]	GO:0008137,GO:0009535,GO:0016021,GO:0042773,GO:0048038	NADH dehydrogenase (ubiquinone) activity|chloroplast thylakoid membrane|integral component of membrane|ATP synthesis coupled electron transport|quinone binding
VIT_200s0246g00150	21.4084	8.08423	34.7325	4.29633	2.10311	3.60149e-06	8.89332e-06	Up	0.468172	0.624234	1.08047	2.14165	2.66404	2.53913	LOC100250172	ndhF	NADH-plastoquinone oxidoreductase subunit 5 (chloroplast) [Vitis aestivalis]	GO:0008137,GO:0009535,GO:0016021,GO:0042773,GO:0048038	NADH dehydrogenase (ubiquinone) activity|chloroplast thylakoid membrane|integral component of membrane|ATP synthesis coupled electron transport|quinone binding
VIT_200s0246g00170	31.3875	7.74372	55.0312	7.10656	2.82915	5.74198e-13	1.96928e-12	Up	0.673351	0.443666	0.767348	3.28014	2.96986	2.45841		ccsA {ECO:0000255|HAMAP-Rule:MF_01391}	cytochrome c biogenesis protein (chloroplast) [Vitis rotundifolia]	GO:0009535,GO:0015886,GO:0016021,GO:0017004,GO:0020037,GO:0055114	chloroplast thylakoid membrane|heme transport|integral component of membrane|cytochrome complex assembly|heme binding|oxidation-reduction process
VIT_200s0246g00180	26.6719	9.8157	43.5281	4.43454	2.14878	8.4944e-07	2.18432e-06	Up	0.838473	0.206834	0.358787	1.96932	0.691002	1.35803	LOC109122065	ndhD {ECO:0000255|HAMAP-Rule:MF_00491}	NADH dehydrogenase subunit 4 (chloroplast) [Vitis rotundifolia]	GO:0008137,GO:0009535,GO:0016021,GO:0042773,GO:0048038	NADH dehydrogenase (ubiquinone) activity|chloroplast thylakoid membrane|integral component of membrane|ATP synthesis coupled electron transport|quinone binding	path:vvi00190	Oxidative phosphorylation
VIT_200s0246g00190	20.6228	3.27494	37.9707	11.5943	3.53535	5.88135e-12	1.93733e-11	Up	1.59236	1.07074	0.230995	7.78441	8.74352	5.72404	LOC109122065	ndhD {ECO:0000255|HAMAP-Rule:MF_00491}	NADH dehydrogenase subunit 4 (chloroplast) [Tetrastigma hemsleyanum]	GO:0008137,GO:0009535,GO:0016021,GO:0042773,GO:0048038	NADH dehydrogenase (ubiquinone) activity|chloroplast thylakoid membrane|integral component of membrane|ATP synthesis coupled electron transport|quinone binding	path:vvi00190	Oxidative phosphorylation
VIT_200s0246g00200	51.1741	25.3173	77.0309	3.04262	1.60531	1.16244e-06	2.96063e-06	Up	3.62862	4.01445	4.17598	5.81465	10.157	9.10744	LOC100259997	ndhE {ECO:0000255|HAMAP-Rule:MF_01456}; GSVIVT00013262001, VIVICP076	NADH dehydrogenase subunit 4L [Vitis vinifera]	GO:0008137,GO:0009535,GO:0016021,GO:0030964,GO:0042773,GO:0048038	NADH dehydrogenase (ubiquinone) activity|chloroplast thylakoid membrane|integral component of membrane|NADH dehydrogenase complex|ATP synthesis coupled electron transport|quinone binding
VIT_200s0246g00210	86.539	43.5211	129.557	2.97688	1.5738	7.71216e-05	0.000172533	Up	0.12949	0.564201	0	0.381295	0.875903	1.03991	LOC104878237	RPS10	unnamed protein product, partial [Vitis vinifera]	GO:0003735,GO:0005739,GO:0005840,GO:0006412	structural constituent of ribosome|mitochondrion|ribosome|translation	path:vvi00190,path:vvi00195	Oxidative phosphorylation|Photosynthesis
VIT_200s0246g00220	15.1967	0.617387	29.7759	48.2289	5.59183	1.59149e-12	5.37306e-12	Up	0	0.0667499	0	0.569315	1.06798	0.853989	LOC104878237	YMF19	unnamed protein product, partial [Vitis vinifera]	GO:0005524,GO:0006754,GO:0015992,GO:0016021,GO:0031966,GO:0045263	ATP binding|ATP biosynthetic process|proton transport|integral component of membrane|mitochondrial membrane|proton-transporting ATP synthase complex, coupling factor F(o)	path:vvi00190,path:vvi00195	Oxidative phosphorylation|Photosynthesis
VIT_200s0246g00230	12.1417	1.77338	22.51	12.6933	3.66599	1.08917e-07	2.94512e-07	Up	0.0597926	0	0	0.418038	0.369472	0.348056	LOC109122067	AtMg01280 {ECO:0000312|Araport:ATMG01280}; and OrderedLocusNames=At2g07695 {ECO:0000312|Araport:AT2G07695}	unnamed protein product, partial [Vitis vinifera]	GO:0016021,GO:0031966,GO:0042773	integral component of membrane|mitochondrial membrane|ATP synthesis coupled electron transport
VIT_200s0250g00040	336.838	462.669	211.006	0.456062	-1.1327	9.71911e-25	4.54621e-24	Down	8.21075	7.94319	8.46336	2.53672	2.94043	2.79352	LOC100249674		PREDICTED: uncharacterized protein LOC100249674 [Vitis vinifera]
VIT_200s0250g00090	113.124	18.5033	207.744	11.2274	3.48895	1.45387e-22	6.52007e-22	Up	0.524645	0.221745	0.289404	2.3404	2.57872	3.12656	LOC100252986	DLO1 {ECO:0000303|PubMed:25376907}; Synonyms=SAG108 {ECO:0000303|PubMed:23959884}; At4g10500 {ECO:0000312|Araport:AT4G10500}; F3H7.16 {ECO:0000312|EMBL:AAD03425.1}, F7L13.80 {ECO:0000312|EMBL:CAB40043.1}	PREDICTED: feruloyl CoA ortho-hydroxylase 2 [Vitis vinifera]	GO:0002229,GO:0002239,GO:0009617,GO:0009620,GO:0009751,GO:0010150,GO:0046244,GO:0046872,GO:0051213	defense response to oomycetes|response to oomycetes|response to bacterium|response to fungus|response to salicylic acid|leaf senescence|salicylic acid catabolic process|metal ion binding|dioxygenase activity
VIT_200s0252g00020	197.675	307.363	87.9864	0.286262	-1.80459	9.50841e-34	5.23913e-33	Down	9.68772	9.58561	9.71619	2.42737	2.68991	1.88998	LOC104878242		PREDICTED: uncharacterized protein LOC104878242 [Vitis vinifera]
VIT_200s0252g00040	19.4812	36.115	2.84743	0.0788434	-3.66487	4.15769e-11	1.32369e-10	Down	0.747146	0.703437	0.797963	0	0	0.157718	LOC100260570	CKX1; At2g41510; T32G6.3	PREDICTED: cytokinin dehydrogenase 1-like [Vitis vinifera]	GO:0005773,GO:0009823,GO:0016614,GO:0019139,GO:0048507,GO:0050660	vacuole|cytokinin catabolic process|oxidoreductase activity, acting on CH-OH group of donors|cytokinin dehydrogenase activity|meristem development|flavin adenine dinucleotide binding	path:vvi00908	Zeatin biosynthesis
VIT_200s0252g00130	3811.4	2315.21	5307.59	2.29248	1.19691	1.94014e-184	2.80985e-183	Up	30.6267	30.8053	29.9264	54.9005	54.8008	56.5984	LOC100248601	CML50; At5g04170; F21E1.90	unnamed protein product, partial [Vitis vinifera]	GO:0004198,GO:0005509,GO:0005737,GO:0006508	calcium-dependent cysteine-type endopeptidase activity|calcium ion binding|cytoplasm|proteolysis	path:vvi04626	Plant-pathogen interaction
VIT_200s0253g00020	26.893	0.294722	53.4912	181.497	7.5038	8.33788e-26	4.00047e-25	Up	0.0595317	0	0	2.5002	2.57057	2.97733	LOC100261514		hypothetical protein VITISV_028747 [Vitis vinifera]
VIT_200s0253g00040	12.1274	2.67657	21.5783	8.06193	3.01113	3.49366e-06	8.63583e-06	Up	0.022051	0.118888	0	0.261353	0.307407	0.476801	LOC100249552		PREDICTED: L-ascorbate oxidase homolog [Vitis vinifera]	GO:0005507,GO:0005615,GO:0016491	copper ion binding|extracellular space|oxidoreductase activity
VIT_200s0253g00140	483.893	174.732	793.054	4.53868	2.18227	3.75359e-111	3.9791e-110	Up	4.7791	5.07678	5.43114	22.3472	20.4167	21.3903	LOC100267788	SABP2	PREDICTED: salicylic acid-binding protein 2 [Vitis vinifera]	GO:0009862,GO:0016298,GO:0080031	systemic acquired resistance, salicylic acid mediated signaling pathway|lipase activity|methyl salicylate esterase activity
VIT_200s0253g00150	960.257	1317.34	603.177	0.457876	-1.12697	3.149e-23	1.43074e-22	Down	63.3318	62.3254	57.4399	23.5666	24.0628	23.3092	LOC100253882	SABP2	PREDICTED: salicylic acid-binding protein 2-like [Vitis vinifera]	GO:0009862,GO:0016298,GO:0080031	systemic acquired resistance, salicylic acid mediated signaling pathway|lipase activity|methyl salicylate esterase activity
VIT_200s0254g00015	22.2609	30.8416	13.6801	0.443561	-1.1728	0.0065484	0.0121067	Down	0.613499	0.227744	0.358683	0	0	0.330528	LOC104878568		PREDICTED: uncharacterized protein LOC104878568, partial [Vitis vinifera]	GO:0005829	cytosol
VIT_200s0258g00010	67.5989	105.322	29.8758	0.283661	-1.81776	5.46621e-13	1.87709e-12	Down	2.77648	2.74258	3.97207	0.773712	0.791	0.888179	LOC100853347	LRK10 {ECO:0000312|EMBL:AAC49629.1}	PREDICTED: glycerophosphodiester phosphodiesterase protein kinase domain-containing GDPDL2-like isoform X1 [Vitis vinifera]	GO:0004674,GO:0005524,GO:0005886,GO:0016021	protein serine/threonine kinase activity|ATP binding|plasma membrane|integral component of membrane
VIT_200s0259g00070	407.126	565.121	249.131	0.440845	-1.18166	2.01676e-31	1.07224e-30	Down	14.8133	16.2151	14.9201	4.74481	5.65546	5.14409	LOC100250652		PREDICTED: sulfated surface glycoprotein 185 isoform X1 [Vitis vinifera]
VIT_200s0259g00120	6040.1	8735.04	3345.17	0.382959	-1.38474	1.02204e-234	1.73883e-233	Down	118.873	114.084	115.076	35.8707	33.9206	34.9143	LOC100242155	OPT3; At4g16370; dl4215c, FCAALL.72	PREDICTED: oligopeptide transporter 3 [Vitis vinifera]	GO:0005886,GO:0006875,GO:0007275,GO:0009506,GO:0015031,GO:0016020,GO:0016021,GO:0046915,GO:0055072,GO:1990388	plasma membrane|cellular metal ion homeostasis|multicellular organism development|plasmodesma|protein transport|membrane|integral component of membrane|transition metal ion transmembrane transporter activity|iron ion homeostasis|xylem-to-phloem iron transport
VIT_200s0259g00140	1044.33	1498.39	590.258	0.393928	-1.344	1.1749e-89	1.10964e-88	Down	40.3037	36.7009	39.0339	11.2508	10.3589	11.8987	LOC100854281	OPT3; At4g16370; dl4215c, FCAALL.72	PREDICTED: oligopeptide transporter 3 [Vitis vinifera]	GO:0005886,GO:0006875,GO:0007275,GO:0009506,GO:0015031,GO:0016020,GO:0016021,GO:0046915,GO:0055072,GO:1990388	plasma membrane|cellular metal ion homeostasis|multicellular organism development|plasmodesma|protein transport|membrane|integral component of membrane|transition metal ion transmembrane transporter activity|iron ion homeostasis|xylem-to-phloem iron transport
VIT_200s0259g00170	22.6737	1.40493	43.9424	31.2772	4.96704	1.01685e-17	4.04075e-17	Up	0.0523287	0	0.0726302	1.0967	0.763762	0.796142	LOC100263809	MTACP2; At5g47630; MNJ7.22	PREDICTED: uncharacterized protein LOC100263809 [Vitis vinifera]	GO:0000035,GO:0000036,GO:0005739,GO:0005829,GO:0009245,GO:0031177,GO:0055114,GO:0070469	acyl binding|acyl carrier activity|mitochondrion|cytosol|lipid A biosynthetic process|phosphopantetheine binding|oxidation-reduction process|respiratory chain
VIT_200s0259g00180	93.6311	132.625	54.6372	0.411967	-1.2794	7.48776e-08	2.04406e-07	Down	1.78767	1.54923	2.12254	0.804655	0.469425	0.522393	LOC100854000	NFYB2; Synonyms=HAP3B; At5g47640; MNJ7.23	hypothetical protein VITISV_029202 [Vitis vinifera]	GO:0003700,GO:0003712,GO:0005634,GO:0006351,GO:0043565,GO:0046982,GO:0048574	DNA binding transcription factor activity|transcription cofactor activity|nucleus|transcription, DNA-templated|sequence-specific DNA binding|protein heterodimerization activity|long-day photoperiodism, flowering
VIT_200s0261g00020	113.071	184.581	41.5611	0.225164	-2.15095	8.08814e-27	3.95819e-26	Down	3.27443	3.36721	3.44766	0.650826	0.57073	0.597439	LOC100264211	Rv1502; MTCY277.24	PREDICTED: uncharacterized protein LOC100264211 [Vitis vinifera]
VIT_200s0262g00010	5399.34	315.176	10483.5	33.2624	5.05582	0	0	Up	6.42692	6.3166	7.40024	179.562	176.065	175.194	LOC100854625	CRK8; At4g23160; F21P8.50	PREDICTED: putative receptor-like protein kinase At4g00960 [Vitis vinifera]
VIT_200s0262g00080	59.9389	30.4064	89.4714	2.94252	1.55705	1.55009e-09	4.62185e-09	Up	0.886316	0.515932	0.407943	1.2477	1.56731	1.31415	LOC100241634	CRK29; At4g21410; F18E5.30, T6K22.140	PREDICTED: putative receptor-like protein kinase At4g00960 [Vitis vinifera]
VIT_200s0262g00090	509.148	92.3482	925.947	10.0267	3.32577	1.45896e-222	2.39479e-221	Up	3.18	3.05497	2.36325	21.9786	21.65	21.2971	LOC100241634	CRRSP38; At3g22060; MZN24.26	unnamed protein product, partial [Vitis vinifera]	GO:0005576,GO:0005618,GO:0005773,GO:0009737	extracellular region|cell wall|vacuole|response to abscisic acid
VIT_200s0262g00110	2.82726	0.27183	5.38269	19.8017	4.30755	0.013009	0.0231463	Up	0	0	0.0193395	0	0.039043	0.0649588	LOC100854657	At4g32940; F26P21.60	unnamed protein product, partial [Vitis vinifera]	GO:0000323,GO:0000326,GO:0004175,GO:0004197,GO:0006624,GO:0009611,GO:0009723,GO:0009751,GO:0009753,GO:0010150,GO:0051603	lytic vacuole|protein storage vacuole|endopeptidase activity|cysteine-type endopeptidase activity|vacuolar protein processing|response to wounding|response to ethylene|response to salicylic acid|response to jasmonic acid|leaf senescence|proteolysis involved in cellular protein catabolic process
VIT_200s0262g00120	38.834	6.21947	71.4486	11.4879	3.52204	8.13059e-10	2.45875e-09	Up	0.0600388	0.0963615	0.0421414	1.07136	0.910978	0.661945	LOC100241634	CRK29; At4g21410; F18E5.30, T6K22.140	unnamed protein product, partial [Vitis vinifera]
VIT_200s0262g00130	108.199	0.294722	216.103	733.243	9.51815	6.30604e-95	6.16217e-94	Up	0	0.0295454	0	1.515	1.08343	1.98352	LOC109122147	CRK29; At4g21410; F18E5.30, T6K22.140	unnamed protein product, partial [Vitis vinifera]
VIT_200s0264g00015	5.38482	0	10.7696	Inf	Inf	0.000382635	0.000806311	Up	0	0	0	0.0490939	0	0.613808	LOC100853554	HERK1; At3g46290; F12M12.260, F18L15.10	PREDICTED: protein kinase APK1A, chloroplastic-like, partial [Vitis vinifera]
VIT_200s0264g00020	4084.94	352.583	7817.31	22.1715	4.47064	0	0	Up	11.6761	9.91664	9.94187	167.585	164.643	169.845	LOC100264312	NIP1; Synonyms=ATL26; At4g35840; F4B14.110	PREDICTED: NEP1-interacting protein-like 1 [Vitis vinifera]	GO:0009535,GO:0016021,GO:0043161,GO:0046872,GO:0061630	chloroplast thylakoid membrane|integral component of membrane|proteasome-mediated ubiquitin-dependent protein catabolic process|metal ion binding|ubiquitin protein ligase activity
VIT_200s0264g00040	2003.66	327.974	3679.34	11.2184	3.48779	0	0	Up	8.48784	9.67723	8.08461	66.7177	70.9192	73.9252	LOC100252286	P4H10 {ECO:0000303|Ref.3}; At5g66060; K2A18.14	PREDICTED: probable prolyl 4-hydroxylase 10 [Vitis vinifera]	GO:0004656,GO:0005506,GO:0005789,GO:0016021,GO:0031418	procollagen-proline 4-dioxygenase activity|iron ion binding|endoplasmic reticulum membrane|integral component of membrane|L-ascorbic acid binding	path:vvi00330	Arginine and proline metabolism
VIT_200s0264g00050	438.943	177.609	700.277	3.94279	1.97922	9.22302e-87	8.57045e-86	Up	3.98694	5.07813	4.54589	14.9124	14.7324	13.023	LOC100247168		PREDICTED: uncharacterized protein LOC100247168 [Vitis vinifera]
VIT_200s0264g00060	272.728	91.6959	453.76	4.94853	2.307	4.3365e-72	3.60666e-71	Up	1.80485	2.69714	2.5735	9.00461	9.11679	8.22237	LOC100250649		PREDICTED: uncharacterized protein LOC100250649 [Vitis vinifera]
VIT_200s0265g00010	918.856	1388.09	449.622	0.323914	-1.62632	1.14277e-112	1.2205e-111	Down	29.518	30.3667	32.039	8.08076	8.41588	7.32889	LOC100256763	At5g22620 {ECO:0000312|Araport:AT5G22620}; MDJ22.4 {ECO:0000312|EMBL:BAB11668.1}	PREDICTED: probable 2-carboxy-D-arabinitol-1-phosphatase [Vitis vinifera]	GO:0009507,GO:0009570,GO:0047538	chloroplast|chloroplast stroma|2-carboxy-D-arabinitol-1-phosphatase activity
VIT_200s0265g00030	39.4036	56.6612	22.1461	0.390851	-1.35531	0.000182527	0.000395352	Down	0.726846	1.03018	0.59623	0.117542	0.335038	0.213196	LOC100246238	KDSB {ECO:0000305}; Synonyms=CKS {ECO:0000303|PubMed:21893514}, KDO1 {ECO:0000303|Ref.1}; At1g53000 {ECO:0000312|Araport:AT1G53000}; F14G24.28 {ECO:0000312|EMBL:AAG52266.1}	PREDICTED: 3-deoxy-manno-octulosonate cytidylyltransferase, mitochondrial [Vitis vinifera]	GO:0005739,GO:0008690,GO:0009555,GO:0009860,GO:0031307,GO:0033468,GO:0071555	mitochondrion|3-deoxy-manno-octulosonate cytidylyltransferase activity|pollen development|pollen tube growth|integral component of mitochondrial outer membrane|CMP-keto-3-deoxy-D-manno-octulosonic acid biosynthetic process|cell wall organization
VIT_200s0265g00090	13.659	23.9136	3.40438	0.142362	-2.81236	5.82261e-06	1.41987e-05	Down	0.273082	0.378762	0.343734	0.0682959	0	0.0620881	LOC100261530		PREDICTED: uncharacterized protein LOC100261530 [Vitis vinifera]
VIT_200s0265g00100	605.315	221.408	989.222	4.46787	2.15959	5.78856e-134	6.90299e-133	Up	2.4101	2.41892	2.43902	7.92172	9.02987	8.04105	LOC104878269	LECRK71; At4g04960; T32N4.9	unnamed protein product, partial [Vitis vinifera]
VIT_200s0265g00110	37.5808	6.13059	69.031	11.2601	3.49315	3.78231e-20	1.60256e-19	Up	0.512941	0.220015	0.240129	2.71912	2.94006	2.94606	LOC100251159	LECRK71; At4g04960; T32N4.9	unnamed protein product, partial [Vitis vinifera]
VIT_200s0265g00120	851.118	139.234	1563	11.2257	3.48873	0	0	Up	2.70524	2.44486	1.94165	21.1735	22.5032	21.4182	LOC100256311		PREDICTED: uncharacterized protein LOC100256311 [Vitis vinifera]
VIT_200s0267g00030	92.5284	1.16997	183.887	157.173	7.29621	1.7906e-37	1.04354e-36	Up	0.0537206	0	0	3.94822	2.61986	3.95362	LOC100852932	MEBL; At4g27870; T27E11.110	PREDICTED: uncharacterized protein LOC100852932 isoform X1 [Vitis vinifera]	GO:0005381,GO:0005384,GO:0005783,GO:0005789,GO:0006880,GO:0010168,GO:0016020,GO:0016021,GO:0030026,GO:0071281,GO:0071421	iron ion transmembrane transporter activity|manganese ion transmembrane transporter activity|endoplasmic reticulum|endoplasmic reticulum membrane|intracellular sequestering of iron ion|ER body|membrane|integral component of membrane|cellular manganese ion homeostasis|cellular response to iron ion|manganese ion transmembrane transport
VIT_200s0268g00020	77.7774	49.9815	105.573	2.11225	1.07878	1.16115e-06	2.95765e-06	Up	0.654811	0.764757	0.758041	1.29015	1.17589	1.22148	LOC100241268	PAP15; Synonyms=AT1; At3g07130; T1B9.21	PREDICTED: purple acid phosphatase 15 [Vitis vinifera]	GO:0003993,GO:0005576,GO:0009845,GO:0009846,GO:0046872	acid phosphatase activity|extracellular region|seed germination|pollen germination|metal ion binding
VIT_200s0269g00050	7.76814	14.0001	1.53623	0.10973	-3.18796	0.000245151	0.000526341	Down	0.226261	0.239706	0.416367	0	0	0	LOC100259706		PREDICTED: uncharacterized protein LOC100259706 isoform X1 [Vitis vinifera]
VIT_200s0269g00140	120.579	70.2965	170.861	2.43058	1.2813	4.72134e-08	1.30236e-07	Up	3.05224	3.18233	3.07881	4.74708	6.32786	5.74431	LOC100853278		PREDICTED: uncharacterized protein LOC100853278 isoform X2 [Vitis vinifera]
VIT_200s0269g00150	224.514	117.928	331.1	2.80765	1.48936	1.39644e-28	7.06052e-28	Up	4.09325	3.49367	3.88268	6.87478	8.34911	7.42592	LOC100853278		unnamed protein product, partial [Vitis vinifera]
VIT_200s0270g00120	4.14448	0.580523	7.70844	13.2784	3.73101	0.00997178	0.0179992	Up	0	0	0	0.212482	0.432813	0.120645	LOC100242727	KTI2 {ECO:0000305}; At1g17860 {ECO:0000312|Araport:AT1G17860}; F2H15.9 {ECO:0000312|EMBL:AAF97266.1}	PREDICTED: alpha-amylase/subtilisin inhibitor-like [Vitis vinifera]	GO:0004866,GO:0005618,GO:0048046	endopeptidase inhibitor activity|cell wall|apoplast
VIT_200s0270g00130	50.4597	32.1807	68.7387	2.13602	1.09492	0.000753687	0.00154759	Up	0.491462	0.2879	0.470346	0.535469	0.69181	0.931118	LOC100259828	CRK2; At1g70520; F24J13.9	hypothetical protein VITISV_005057 [Vitis vinifera]
VIT_200s0271g00030	3.95804	1.17889	6.73719	5.71487	2.51472	0.0286653	0.0483922	Up	0.065662	0	0	0.0608021	0.0933078	0.086157	LOC100267150		(3S)-linalool/(E)-nerolidol synthase [Vitis vinifera]	GO:0000287,GO:0009507,GO:0010333,GO:0016114	magnesium ion binding|chloroplast|terpene synthase activity|terpenoid biosynthetic process	path:vvi00909	Sesquiterpenoid and triterpenoid biosynthesis
VIT_200s0271g00060	77.5636	0	155.127	Inf	Inf	7.94219e-78	6.91136e-77	Up	0	0	0	2.92309	2.32988	2.51635	LOC100266449		PREDICTED: (3S,6E)-nerolidol synthase 1-like [Vitis vinifera]	GO:0000287,GO:0009507,GO:0010333,GO:0016114	magnesium ion binding|chloroplast|terpene synthase activity|terpenoid biosynthetic process	path:vvi00909	Sesquiterpenoid and triterpenoid biosynthesis
VIT_200s0271g00080	107.742	155.394	60.0905	0.386699	-1.37072	1.75246e-12	5.90832e-12	Down	5.17018	4.26356	5.04376	1.56442	1.22857	1.54773	LOC100255730	At3g13160; MJG19.11	PREDICTED: pentatricopeptide repeat-containing protein At3g13160, mitochondrial [Vitis vinifera]
VIT_200s0271g00090	31.4921	55.4848	7.49942	0.135162	-2.88724	1.33604e-12	4.52133e-12	Down	3.79234	3.10794	2.85627	0.363903	0.370059	0.352321	LOC100853750		PREDICTED: uncharacterized protein LOC100853750 [Vitis vinifera]
VIT_200s0271g00100	45.5132	80.7271	10.2993	0.127581	-2.97051	4.74125e-18	1.89869e-17	Down	4.57658	5.89776	4.41626	0.584327	0.649124	0.222991	LOC104878738		hypothetical protein VITISV_006002 [Vitis vinifera]
VIT_200s0271g00110	8.98224	2.43268	15.5318	6.38463	2.6746	0.000264919	0.000566525	Up	0	0.295798	0.0368011	0.149208	0.038142	0	LOC100853785	At4g27270 {ECO:0000312|Araport:AT4G27270}	PREDICTED: probable NAD(P)H dehydrogenase (quinone) FQR1-like 1 [Vitis vinifera]	GO:0003955,GO:0005737,GO:0005886,GO:0009506,GO:0010181	NAD(P)H dehydrogenase (quinone) activity|cytoplasm|plasma membrane|plasmodesma|FMN binding	path:vvi00130	Ubiquinone and other terpenoid-quinone biosynthesis
VIT_200s0273g00020	40.3253	58.3822	22.2685	0.381426	-1.39053	1.53132e-05	3.61141e-05	Down	1.48995	1.03255	1.89701	0.294415	0.484046	0.300386	LOC104878281	CPK13; At3g51850; ATEM1.10	unnamed protein product, partial [Vitis vinifera]	GO:0004674,GO:0004683,GO:0005509,GO:0005516,GO:0005524,GO:0005634,GO:0005737,GO:0005886,GO:0009738,GO:0009931,GO:0018105,GO:0035556,GO:0046777	protein serine/threonine kinase activity|calmodulin-dependent protein kinase activity|calcium ion binding|calmodulin binding|ATP binding|nucleus|cytoplasm|plasma membrane|abscisic acid-activated signaling pathway|calcium-dependent protein serine/threonine kinase activity|peptidyl-serine phosphorylation|intracellular signal transduction|protein autophosphorylation
VIT_200s0274g00040	35.48	47.8577	23.1023	0.482728	-1.05072	0.00198164	0.00390244	Down	1.85863	2.02125	1.90135	0.808133	0.857141	0.537334	LOC100853913	At3g13160; MJG19.11	PREDICTED: pentatricopeptide repeat-containing protein At3g13160, mitochondrial-like [Vitis vinifera]
VIT_200s0274g00050	25.3026	42.0116	8.59357	0.204552	-2.28946	1.02096e-07	2.76376e-07	Down	2.25269	1.82891	2.17646	0.506317	0.235599	0.364257	LOC100853952		PREDICTED: uncharacterized protein LOC100853750 [Vitis vinifera]
VIT_200s0274g00060	42.6942	67.9173	17.471	0.257239	-1.95882	1.38968e-09	4.15174e-09	Down	4.33779	3.72362	3.34951	0.855348	0.830519	0.567145	LOC104878738		PREDICTED: uncharacterized protein LOC104878282, partial [Vitis vinifera]
VIT_200s0274g00090	22.0826	1.19791	42.9674	35.8686	5.16465	3.91769e-11	1.24941e-10	Up	0	0.140373	0.0612225	3.18233	1.97983	1.91235	LOC100241452	At4g27270 {ECO:0000312|Araport:AT4G27270}	PREDICTED: probable NAD(P)H dehydrogenase (quinone) FQR1-like 1 [Vitis vinifera]	GO:0003955,GO:0005737,GO:0005886,GO:0009506,GO:0010181	NAD(P)H dehydrogenase (quinone) activity|cytoplasm|plasma membrane|plasmodesma|FMN binding	path:vvi00130	Ubiquinone and other terpenoid-quinone biosynthesis
VIT_200s0275g00010	48.0443	4.80037	91.2882	19.0169	4.24921	3.82984e-31	2.02908e-30	Up	0	0.334121	1.15585	8.71976	8.90047	8.24354		psbD {ECO:0000255|HAMAP-Rule:MF_01383}	PREDICTED: LOW QUALITY PROTEIN: photosystem II CP43 reaction center protein-like [Arachis duranensis]	GO:0009523,GO:0009535,GO:0009772,GO:0016021,GO:0016168,GO:0018298,GO:0045156,GO:0046872	photosystem II|chloroplast thylakoid membrane|photosynthetic electron transport in photosystem II|integral component of membrane|chlorophyll binding|protein-chromophore linkage|electron transporter, transferring electrons within the cyclic electron transport pathway of photosynthesis activity|metal ion binding
VIT_200s0275g00030	37.1332	9.78894	64.4774	6.58676	2.71957	3.27091e-14	1.17186e-13	Up	0	0.0600227	0.104215	0.687713	0.840572	1.3632		TIC214 {ECO:0000250|UniProtKB:P56785}; Synonyms=ycf1	unnamed protein product, partial [Vitis vinifera]	GO:0009706,GO:0015031,GO:0016021	chloroplast inner membrane|protein transport|integral component of membrane
VIT_200s0275g00060	6.89483	0.603415	13.1863	21.8527	4.44974	1.31698e-05	3.12171e-05	Up	0	0.154165	0	0.927022	0.760915	1.05546	LOC109122094	N	hypothetical protein VITISV_027143 [Vitis vinifera]	GO:0005524,GO:0005737,GO:0007165,GO:0009626,GO:0043531	ATP binding|cytoplasm|signal transduction|plant-type hypersensitive response|ADP binding
VIT_200s0276g00010	17.1067	30.7898	3.42367	0.111195	-3.16883	2.68035e-08	7.49854e-08	Down	1.58433	1.32617	1.1038	0	0	0			unnamed protein product, partial [Vitis vinifera]
VIT_200s0276g00060	198.301	292.988	103.614	0.353645	-1.49963	1.00412e-17	3.99079e-17	Down	6.18622	6.47764	5.65868	1.46492	2.15928	2.33865	LOC100853346		unnamed protein product, partial [Vitis vinifera]
VIT_200s0283g00010	44.6379	77.8192	11.4565	0.14722	-2.76396	3.26708e-16	1.24149e-15	Down	1.14694	1.0841	1.10684	0.156937	0.28008	0.133336	LOC100260952	gatA {ECO:0000255|HAMAP-Rule:MF_00120}; Moth_2009	unnamed protein product, partial [Vitis vinifera]	GO:0004040,GO:0005524,GO:0006412,GO:0030956,GO:0050567	amidase activity|ATP binding|translation|glutamyl-tRNA(Gln) amidotransferase complex|glutaminyl-tRNA synthase (glutamine-hydrolyzing) activity
VIT_200s0283g00030	2258.58	1363.55	3153.62	2.31281	1.20965	1.03422e-106	1.0729e-105	Up	20.6512	22.2032	19.9796	37.8658	34.6743	36.3051	LOC100259611		PREDICTED: calnexin homolog [Vitis vinifera]	GO:0005509,GO:0005789,GO:0006457,GO:0016021,GO:0030246,GO:0051082	calcium ion binding|endoplasmic reticulum membrane|protein folding|integral component of membrane|carbohydrate binding|unfolded protein binding	path:vvi04141,path:vvi04145	Protein processing in endoplasmic reticulum|Phagosome
VIT_200s0283g00070	206.185	299.456	112.914	0.377064	-1.40712	2.05297e-23	9.35569e-23	Down	6.40768	6.14197	5.86915	1.52689	1.58308	2.06451	LOC100254495	SDR1; At3g61220; T20K12.120	PREDICTED: carbonyl reductase [NADPH] 1 [Vitis vinifera]	GO:0005737,GO:0006952,GO:0047501	cytoplasm|defense response|(+)-neomenthol dehydrogenase activity
VIT_200s0286g00010	10.6853	0.294722	21.0759	71.5112	6.1601	7.53003e-06	1.81885e-05	Up	0	0	0	0	0	0	LOC100256534	SD18; Synonyms=ARK3; At4g21380; T6K22.110	hypothetical protein VITISV_005348 [Vitis vinifera]
VIT_200s0286g00020	316.396	100.324	532.468	5.30747	2.40803	1.4199e-88	1.33686e-87	Up	1.80864	1.83423	1.85617	8.00769	7.19873	7.43593	LOC100264266	SD11; At4g27300; M4I22.110	hypothetical protein VITISV_005349 [Vitis vinifera]
VIT_200s0286g00050	115.553	159.322	71.7843	0.450561	-1.15021	4.89627e-10	1.49729e-09	Down	7.62285	6.74036	7.05164	2.68076	2.38415	3.10239	LOC100855289	SD11; At4g27300; M4I22.110	PREDICTED: G-type lectin S-receptor-like serine/threonine-protein kinase SD1-1 [Vitis vinifera]
VIT_200s0286g00140	2468.44	1516.93	3419.96	2.25453	1.17282	6.25268e-136	7.51935e-135	Up	9.56206	10.3742	9.69793	19.5046	19.9007	18.5702	LOC100254695	At1g11410; T23J18.8	unnamed protein product, partial [Vitis vinifera]
VIT_200s0287g00050	296.95	188.715	405.186	2.14708	1.10238	6.97594e-09	2.01603e-08	Up	11.7801	12.7905	11.5163	13.9174	18.6848	16.0411	LOC104878306		PREDICTED: uncharacterized protein LOC104878306 [Vitis vinifera]
VIT_200s0287g00070	15.4463	7.51768	23.3749	3.10932	1.6366	0.0017909	0.00354438	Up	0	0.421728	0.721027	0.784124	1.19053	0.668753	LOC100255313
VIT_200s0288g00020	11.6896	0	23.3791	Inf	Inf	3.17428e-12	1.05798e-11	Up	0	0	0	0.168596	0.47416	0.381903	LOC100264937	RPS4 {ECO:0000303|PubMed:19519800}	PREDICTED: TMV resistance protein N-like [Vitis vinifera]	GO:0005634,GO:0006952,GO:0007165,GO:0043531	nucleus|defense response|signal transduction|ADP binding
VIT_200s0288g00070	7.91938	0.294722	15.544	52.7413	5.72086	1.89538e-07	5.06019e-07	Up	0.0584167	0	0	0.669213	0.420819	0.408068	LOC104877962	CSA1 {ECO:0000303|PubMed:17114357}; At5g17880 {ECO:0000312|Araport:AT5G17880}; MPI7.4 {ECO:0000312|EMBL:BAB11221.1}	PREDICTED: disease resistance protein RPS4-like isoform X2 [Vitis vinifera]	GO:0005524,GO:0007165,GO:0007275,GO:0009416,GO:0010114,GO:0042742,GO:0043531	ATP binding|signal transduction|multicellular organism development|response to light stimulus|response to red light|defense response to bacterium|ADP binding
VIT_200s0291g00060	3865.4	5617.65	2113.16	0.376165	-1.41056	4.46377e-70	3.6536e-69	Down	74.0161	67.3069	69.2149	19.7521	20.6712	20.5416	LOC100247658	PHT2-1; Synonyms=PHT2; At3g26570; MFE16.10	PREDICTED: inorganic phosphate transporter 2-1, chloroplastic [Vitis vinifera]	GO:0005315,GO:0005887,GO:0006817,GO:0009507,GO:0009673,GO:0009706,GO:0009941,GO:0015293	inorganic phosphate transmembrane transporter activity|integral component of plasma membrane|phosphate ion transport|chloroplast|low-affinity phosphate transmembrane transporter activity|chloroplast inner membrane|chloroplast envelope|symporter activity
VIT_200s0291g00070	190.002	88.547	291.457	3.29155	1.71877	1.98708e-31	1.05693e-30	Up	1.43461	1.37604	1.11552	3.03185	3.50334	3.3269	LOC100259633	RAY1 {ECO:0000303|PubMed:23396039}; At1g70630 {ECO:0000312|Araport:AT1G70630}; F24J13.20 {ECO:0000312|EMBL:AAG52475.1}, F5A18.19 {ECO:0000312|EMBL:AAG52325.1}	PREDICTED: uncharacterized protein LOC100259633 [Vitis vinifera]	GO:0005794,GO:0016757,GO:0042546,GO:0071555	Golgi apparatus|transferase activity, transferring glycosyl groups|cell wall biogenesis|cell wall organization
VIT_200s0294g00010	278.192	392.879	163.506	0.416175	-1.26474	6.13379e-25	2.88585e-24	Down	14.9799	16.8823	13.2252	4.73535	4.98753	4.53215	LOC104878313	LRK10 {ECO:0000312|EMBL:AAC49629.1}	PREDICTED: glycerophosphodiester phosphodiesterase protein kinase domain-containing GDPDL2-like isoform X2 [Vitis vinifera]	GO:0004674,GO:0005524,GO:0005886,GO:0016021	protein serine/threonine kinase activity|ATP binding|plasma membrane|integral component of membrane
VIT_200s0294g00020	154.518	228.772	80.2635	0.350845	-1.51109	3.68491e-20	1.56184e-19	Down	5.31846	5.33649	4.73395	1.81639	1.03111	1.87585	LOC100252944	LRK10L-2.1 {ECO:0000303|PubMed:12805585}; At5g38260 {ECO:0000312|Araport:AT5G38260}; MXA21.5 {ECO:0000312|EMBL:BAB11292.1}	PREDICTED: probable receptor-like protein kinase At1g67000 [Vitis vinifera]
VIT_200s0294g00040	36.9231	56.7189	17.1273	0.301969	-1.72753	1.68285e-05	3.95454e-05	Down	1.37863	2.22288	2.52919	0.497858	0.479797	0.367008	LOC100258074	LRK10 {ECO:0000312|EMBL:AAC49629.1}	PREDICTED: glycerophosphodiester phosphodiesterase protein kinase domain-containing GDPDL2-like [Vitis vinifera]	GO:0004674,GO:0005524,GO:0005886,GO:0016021	protein serine/threonine kinase activity|ATP binding|plasma membrane|integral component of membrane
VIT_200s0299g00010	158.368	90.0609	226.676	2.51692	1.33166	3.82792e-17	1.49588e-16	Up	5.19158	5.68159	5.52168	9.08206	11.4355	11.0857	LOC100257386	ACX1; At4g16760; dl4405c, FCAALL.119	unnamed protein product, partial [Vitis vinifera]	GO:0001676,GO:0003995,GO:0003997,GO:0005777,GO:0006635,GO:0009506,GO:0009611,GO:0009620,GO:0009695,GO:0033539,GO:0046686,GO:0050660,GO:0071949	long-chain fatty acid metabolic process|acyl-CoA dehydrogenase activity|acyl-CoA oxidase activity|peroxisome|fatty acid beta-oxidation|plasmodesma|response to wounding|response to fungus|jasmonic acid biosynthetic process|fatty acid beta-oxidation using acyl-CoA dehydrogenase|response to cadmium ion|flavin adenine dinucleotide binding|FAD binding	path:vvi00071,path:vvi00592,path:vvi01040,path:vvi04146	Fatty acid degradation|alpha-Linolenic acid metabolism|Biosynthesis of unsaturated fatty acids|Peroxisome
VIT_200s0299g00070	59.1553	86.8398	31.4708	0.362401	-1.46434	3.3915e-08	9.42391e-08	Down	2.05763	2.73468	2.1744	0.691885	0.637727	0.582445	LOC100266043		unnamed protein product, partial [Vitis vinifera]
VIT_200s0299g00100	2079.62	3796.45	362.783	0.0955585	-3.38747	0	0	Down	70.0915	66.7597	67.8891	4.92271	5.54117	6.06231	LOC100246436	HAT4; Synonyms=ATHB-2; At4g16780; dl4415w, FCAALL.101	PREDICTED: homeobox-leucine zipper protein HAT4 [Vitis vinifera]	GO:0003700,GO:0005634,GO:0006351,GO:0008283,GO:0009585,GO:0009641,GO:0009733,GO:0009735,GO:0009826,GO:0010016,GO:0010017,GO:0010218,GO:0042803,GO:0043565,GO:0045892,GO:0048364	DNA binding transcription factor activity|nucleus|transcription, DNA-templated|cell proliferation|red, far-red light phototransduction|shade avoidance|response to auxin|response to cytokinin|unidimensional cell growth|shoot system morphogenesis|red or far-red light signaling pathway|response to far red light|protein homodimerization activity|sequence-specific DNA binding|negative regulation of tr…
VIT_200s0301g00020	80.371	20.1217	140.62	6.98849	2.80498	1.06163e-30	5.57467e-30	Up	0.828101	1.22371	0.78614	3.5673	4.62951	4.65073	LOC100257753		unnamed protein product, partial [Vitis vinifera]
VIT_200s0301g00060	142.398	0.294722	284.502	965.323	9.91487	4.67414e-139	5.71457e-138	Up	0.137593	0	0	33.9206	27.9639	29.6287			hypothetical protein MANES_16G038800 [Manihot esculenta]
VIT_200s0301g00070	401.812	3.18724	800.437	251.138	7.97234	7.56619e-215	1.21239e-213	Up	1.10383	0.148133	0.384559	109.515	93.5231	94.9273			hypothetical protein B456_009G172100 [Gossypium raimondii]
VIT_200s0301g00080	699.46	5.80405	1393.12	240.025	7.90704	0	0	Up	0.980775	0.592916	0.719259	144.921	143.962	134.296			hypothetical protein MANES_16G038800 [Manihot esculenta]
VIT_200s0301g00090	410.771	3.41833	818.124	239.334	7.90288	0	0	Up	0	0.0248195	0.0433758	4.69098	3.96654	4.28692	LOC100253444	NDA2; At2g29990; F23F1	PREDICTED: internal alternative NAD(P)H-ubiquinone oxidoreductase A1, mitochondrial [Vitis vinifera]	GO:0003959,GO:0005739,GO:0005759,GO:0005777,GO:0031304,GO:0055114	NADPH dehydrogenase activity|mitochondrion|mitochondrial matrix|peroxisome|intrinsic component of mitochondrial inner membrane|oxidation-reduction process
VIT_200s0301g00100	38.7693	11.8611	65.6774	5.53721	2.46916	3.03898e-12	1.01414e-11	Up	0.654186	0.381208	0.183657	1.61517	2.05734	1.46174	LOC100243458	ENDO1; Synonyms=BFN1; At1g11190; T28P6.14	PREDICTED: endonuclease 1 [Vitis vinifera]	GO:0000014,GO:0003676,GO:0006308,GO:0010150,GO:0016891,GO:0043765,GO:0046872,GO:0080187	single-stranded DNA endodeoxyribonuclease activity|nucleic acid binding|DNA catabolic process|leaf senescence|endoribonuclease activity, producing 5'-phosphomonoesters|T/G mismatch-specific endonuclease activity|metal ion binding|floral organ senescence
VIT_200s0302g00020	21.0259	3.49206	38.5597	11.0421	3.46494	1.30846e-11	4.25221e-11	Up	0.0500758	0.0779535	0.0905478	0.744021	0.592459	0.947961	LOC100854282	AATL1; At1g47670; F16N3.4	unnamed protein product, partial [Vitis vinifera]	GO:0003333,GO:0005886,GO:0015171,GO:0016021	amino acid transmembrane transport|plasma membrane|amino acid transmembrane transporter activity|integral component of membrane
VIT_200s0302g00060	17.355	27.1037	7.6063	0.280637	-1.83322	0.00106664	0.00215767	Down	0.681952	0.677796	0.425102	0.177631	0.068316	0.227489	LOC100854193		PREDICTED: uncharacterized protein LOC100854193 [Vitis vinifera]
VIT_200s0304g00030	506.929	238.891	774.967	3.24401	1.69778	2.93889e-22	1.30735e-21	Up	4.74217	4.03376	3.77858	9.00785	11.4695	10.6545	LOC104878319	VQ22 {ECO:0000303|PubMed:22535423}; At3g22160 {ECO:0000312|Araport:AT3G22160}; MKA23.7 {ECO:0000312|EMBL:BAB03064.1}	PREDICTED: cell wall protein RBR3 [Vitis vinifera]	GO:0005634	nucleus
VIT_200s0304g00060	12.1768	1.76446	22.5891	12.8023	3.67833	1.07061e-07	2.89557e-07	Up	0.0134698	0.0285684	0.0249391	0.175639	0.205305	0.214674	LOC100854530	TTL1; At1g53300; F12M16.20	PREDICTED: TPR repeat-containing thioredoxin TTL1 [Vitis vinifera]	GO:0005623,GO:0006970,GO:0009651,GO:0009737,GO:0009738,GO:0009789,GO:0045454	cell|response to osmotic stress|response to salt stress|response to abscisic acid|abscisic acid-activated signaling pathway|positive regulation of abscisic acid-activated signaling pathway|cell redox homeostasis
VIT_200s0304g00070	498.224	150.219	846.229	5.63329	2.49398	4.50408e-68	3.62179e-67	Up	6.51432	6.35732	6.0935	29.5019	24.8788	29.658	LOC100854560	PLAT2 {ECO:0000303|PubMed:25396746}; At2g22170 {ECO:0000312|Araport:AT2G22170}	PREDICTED: uncharacterized protein LOC100854560 [Vitis vinifera]	GO:0005783,GO:0009507,GO:0009579,GO:0016020	endoplasmic reticulum|chloroplast|thylakoid|membrane
VIT_200s0313g00010	12.4746	20.7987	4.1506	0.199561	-2.3251	0.000175384	0.000380391	Down	0.208362	0.180625	0.250469	0.0322621	0.0248198	0.0368798	LOC100259775	At4g38062; F20D10.190	PREDICTED: uncharacterized protein At4g38062-like, partial [Vitis vinifera]
VIT_200s0316g00026	512.136	47.2592	977.012	20.6735	4.36971	0	2.37573e-307	Up	0.641692	0.716942	0.733175	10.4988	11.1371	10.8561	LOC104878326		PREDICTED: LRR receptor-like serine/threonine-protein kinase FLS2 [Vitis vinifera]
VIT_200s0317g00020	301.45	581.575	21.325	0.0366677	-4.76935	5.04222e-185	7.3156e-184	Down	22.1658	19.1705	21.7816	0.493437	0.724922	0.490621	LOC100267224		PREDICTED: uncharacterized protein LOC100267224 [Vitis vinifera]
VIT_200s0317g00030	1625	2770.08	479.92	0.173251	-2.52906	0	0	Down	72.5667	81.155	79.1395	10.698	11.1749	10.9695	LOC100244913		PREDICTED: uncharacterized protein LOC100244913 [Vitis vinifera]
VIT_200s0317g00060	1998.22	396.21	3600.22	9.08666	3.18375	0	0	Up	3.3935	4.13905	3.48687	25.2944	24.4032	23.6158	LOC100248502		hypothetical protein VITISV_002404 [Vitis vinifera]
VIT_200s0317g00070	14.819	0	29.638	Inf	Inf	2.11422e-15	7.84947e-15	Up	0	0	0	0.595555	0.790678	0.707032	LOC100852526	DIR25; At1g07730; F24B9.16	hypothetical protein VITISV_002404 [Vitis vinifera]	GO:0016853,GO:0048046	isomerase activity|apoplast
VIT_200s0317g00100	1003.8	1365.69	641.911	0.470025	-1.08919	1.25337e-48	8.31602e-48	Down	13.1304	12.2762	13.1412	4.64462	4.50436	3.90965	LOC100255210		PREDICTED: splicing factor 3B subunit 3-like [Vitis vinifera]	GO:0003676,GO:0005634,GO:0009555,GO:0009846,GO:0048481,GO:0055046	nucleic acid binding|nucleus|pollen development|pollen germination|plant ovule development|microgametogenesis	path:vvi03040	Spliceosome
VIT_200s0317g00140	6042.28	739.418	11345.1	15.3433	3.93954	0	0	Up	16.1442	15.0147	15.3658	182.969	178.839	185.051	LOC100241639		PREDICTED: exocyst complex component EXO70B1-like [Vitis vinifera]	GO:0000145,GO:0002237,GO:0005634,GO:0005829,GO:0006887,GO:0006952,GO:0009617,GO:0009620,GO:0012505,GO:0016020,GO:0031982,GO:0045335,GO:1900426	exocyst|response to molecule of bacterial origin|nucleus|cytosol|exocytosis|defense response|response to bacterium|response to fungus|endomembrane system|membrane|vesicle|phagocytic vesicle|positive regulation of defense response to bacterium
VIT_200s0323g00060	98.6126	158.05	39.1755	0.247869	-2.01235	1.9008e-21	8.29728e-21	Down	7.14846	5.20404	5.77355	1.25985	0.889923	1.21006	LOC100248802		PREDICTED: 21 kDa protein-like [Vitis vinifera]	GO:0004857	enzyme inhibitor activity
VIT_200s0323g00080	16575.7	25182.9	7968.45	0.316423	-1.66007	1.24747e-224	2.05879e-223	Down	335.089	314.454	326.869	79.406	79.1454	77.8113	LOC100257414	fusA2	PREDICTED: elongation factor G-2, chloroplastic [Vitis vinifera]	GO:0003746,GO:0003924,GO:0005525,GO:0009507	translation elongation factor activity|GTPase activity|GTP binding|chloroplast
VIT_200s0324g00030	61.8298	21.6739	101.986	4.70546	2.23434	4.1924e-17	1.63593e-16	Up	0.678878	0.592118	0.786276	2.55824	3.23665	2.60305	LOC100257855		PREDICTED: uncharacterized protein LOC100257855 [Vitis vinifera]
VIT_200s0324g00050	3.13742	0	6.27485	Inf	Inf	0.00807911	0.0147537	Up	0	0	0	0.0786088	0.181097	0.0222934	LOC100267678		PREDICTED: 7-deoxyloganetin glucosyltransferase [Vitis vinifera]	GO:0006952,GO:0008152,GO:0050057	defense response|metabolic process|linamarin synthase activity
VIT_200s0324g00060	20.9411	29.7902	12.0921	0.405909	-1.30077	0.00335558	0.00642698	Down	0.746601	0.742612	0.648823	0.167785	0.193269	0.262364	LOC100252263		PREDICTED: 7-deoxyloganetin glucosyltransferase [Vitis vinifera]	GO:0006952,GO:0008152,GO:0050057	defense response|metabolic process|linamarin synthase activity
VIT_200s0324g00070	308.861	505.905	111.817	0.221024	-2.17772	3.47166e-57	2.54358e-56	Down	9.58382	9.8349	10.9983	2.11699	1.48863	1.35068	LOC100262518		PREDICTED: 7-deoxyloganetin glucosyltransferase [Vitis vinifera]	GO:0006952,GO:0008152,GO:0050057	defense response|metabolic process|linamarin synthase activity
VIT_200s0332g00010	100.141	17.9469	182.335	10.1597	3.34478	8.28516e-48	5.43026e-47	Up	0.3467	0.194201	0.360923	1.58282	2.20374	2.1097	LOC109122759		hypothetical protein VITISV_042144 [Vitis vinifera]
VIT_200s0332g00045	19.4869	0.27183	38.7019	142.375	7.15356	1.01961e-18	4.15803e-18	Up	0	0	0	0.297427	0.227358	0.336277		ND6; Synonyms=NAD6	hypothetical protein VITISV_042142 [Vitis vinifera]	GO:0008137,GO:0016021,GO:0031966,GO:0070469	NADH dehydrogenase (ubiquinone) activity|integral component of membrane|mitochondrial membrane|respiratory chain
VIT_200s0332g00060	44.0004	14.4878	73.513	5.07412	2.34316	1.25824e-13	4.41457e-13	Up	0.39349	0.386265	0.51961	1.90115	1.97481	1.48582		atpB {ECO:0000255|HAMAP-Rule:MF_01347}	unnamed protein product, partial [Vitis vinifera]	GO:0005524,GO:0009535,GO:0015986,GO:0045261,GO:0046933	ATP binding|chloroplast thylakoid membrane|ATP synthesis coupled proton transport|proton-transporting ATP synthase complex, catalytic core F(1)|proton-transporting ATP synthase activity, rotational mechanism
VIT_200s0332g00080	4.6743	0.308693	9.0399	29.2844	4.87206	0.000262667	0.000562206	Up	0	0.0172815	0	0.0623583	0.0316731	0.0706334	LOC100243776		hypothetical protein ABT39_MTgene5022 (mitochondrion) [Picea glauca]			path:vvi03040	Spliceosome
VIT_200s0332g00090	5.34864	0.27183	10.4254	38.3528	5.26126	5.53705e-05	0.000125248	Up	0	0	0.0194935	0.169926	0.303227	0.0720107			orf221 (mitochondrion) [Batis maritima]
VIT_200s0332g00100	2.8493	0	5.6986	Inf	Inf	0.00228591	0.0044686	Up	0	0	0	0	0	0			unnamed protein product, partial [Vitis vinifera]
VIT_200s0332g00110	20.9096	5.799	36.0202	6.21145	2.63493	3.48368e-08	9.66895e-08	Up	0.0342095	0.111025	0.19432	0.595956	0.801598	0.958725	LOC109122277	psbJ {ECO:0000255|HAMAP-Rule:MF_01305}	cytochrome b559	GO:0009535,GO:0009539,GO:0015979,GO:0016021	chloroplast thylakoid membrane|photosystem II reaction center|photosynthesis|integral component of membrane	path:vvi00195	Photosynthesis
VIT_200s0332g00130	7.37513	0	14.7503	Inf	Inf	6.76594e-08	1.8516e-07	Up	0	0	0	0.243204	0.1131	0.225039	LOC104878236		CcmFN [Vitis vinifera]	GO:0005739,GO:0015232,GO:0016020,GO:0017004,GO:0020037	mitochondrion|heme transporter activity|membrane|cytochrome complex assembly|heme binding
VIT_200s0332g00140	19.6201	8.25944	30.9807	3.75094	1.90725	4.66267e-05	0.000106073	Up	0.274191	0.0956754	0.386518	0.709958	0.842108	0.404714	LOC109122063	NAD7	unnamed protein product, partial [Vitis vinifera]	GO:0005739,GO:0008137,GO:0048038,GO:0051287,GO:0070469	mitochondrion|NADH dehydrogenase (ubiquinone) activity|quinone binding|NAD binding|respiratory chain	path:vvi00190	Oxidative phosphorylation
VIT_200s0332g00160	51.9963	21.3375	82.6551	3.87371	1.95371	1.4163e-08	4.02778e-08	Up	0.333774	0.255179	0.237162	0.452799	1.00342	1.25132	LOC109122063	NAD7	unnamed protein product, partial [Vitis vinifera]	GO:0005739,GO:0008137,GO:0048038,GO:0051287,GO:0070469	mitochondrion|NADH dehydrogenase (ubiquinone) activity|quinone binding|NAD binding|respiratory chain	path:vvi00190	Oxidative phosphorylation
VIT_200s0335g00010	331.914	30.6386	633.189	20.6664	4.36921	4.93443e-206	7.73304e-205	Up	3.19716	3.47149	2.55112	44.212	49.2879	52.2015	LOC104878338	N	PREDICTED: TMV resistance protein N-like, partial [Vitis vinifera]	GO:0005524,GO:0005737,GO:0007165,GO:0009626,GO:0043531	ATP binding|cytoplasm|signal transduction|plant-type hypersensitive response|ADP binding
VIT_200s0335g00020	188.269	24.5804	351.957	14.3186	3.83982	5.50804e-64	4.27455e-63	Up	0.933506	0.74541	1.00793	8.55191	9.11438	10.0605	LOC104878339	N	PREDICTED: disease resistance protein RPS4-like [Vitis vinifera]	GO:0005524,GO:0005737,GO:0007165,GO:0009626,GO:0043531	ATP binding|cytoplasm|signal transduction|plant-type hypersensitive response|ADP binding
VIT_200s0335g00080	31.2999	42.0841	20.5157	0.487493	-1.03655	0.00389661	0.00740646	Down	1.3824	1.04047	1.25379	0.413593	0.473333	0.388497	LOC104878340	RPPL1; At3g14470; MOA2.9	PREDICTED: putative disease resistance RPP13-like protein 1 [Vitis vinifera]
VIT_200s0337g00040	4.68191	0	9.36382	Inf	Inf	0.0189469	0.032874	Up	0	0	0	0.159875	0.0273426	0.390459	LOC100250319		PREDICTED: uncharacterized protein LOC100250319 [Vitis vinifera]
VIT_200s0337g00070	24.3709	36.0372	12.7046	0.352542	-1.50413	0.000272576	0.000581975	Down	4.22757	2.46607	2.92173	1.87325	0.677345	0.307271			unnamed protein product, partial [Vitis vinifera]
VIT_200s0337g00080	65.006	86.9349	43.0771	0.49551	-1.01302	2.55363e-05	5.92158e-05	Down	1.86078	1.99204	2.24059	0.460455	0.781535	1.25119	LOC100248598	hmces; Synonyms=srapd1; TGas027m07.1	PREDICTED: embryonic stem cell-specific 5-hydroxymethylcytosine-binding protein [Vitis vinifera]	GO:0003677,GO:0008233	DNA binding|peptidase activity
VIT_200s0337g00090	3.08384	0.27183	5.89586	21.6895	4.43893	0.00645535	0.0119459	Up	0	0	0.0501617	0.256614	0.41766	0.117956	LOC100263025	DCTPP1	PREDICTED: dCTP pyrophosphatase 1-like [Vitis vinifera]	GO:0000166,GO:0000287,GO:0005634,GO:0005739,GO:0005829,GO:0006253,GO:0009143,GO:0042262,GO:0047429,GO:0047840	nucleotide binding|magnesium ion binding|nucleus|mitochondrion|cytosol|dCTP catabolic process|nucleoside triphosphate catabolic process|DNA protection|nucleoside-triphosphate diphosphatase activity|dCTP diphosphatase activity	path:vvi00240	Pyrimidine metabolism
VIT_200s0338g00010	72.1175	44.5787	99.6563	2.23551	1.1606	5.82337e-07	1.51418e-06	Up	1.07635	1.23033	1.20695	2.05927	2.42015	2.144	LOC100248820	SKIP23; At2g17030; F6P23.19	PREDICTED: F-box protein SKIP23-like [Vitis vinifera]	GO:0000724,GO:0003677,GO:0005634,GO:0005694,GO:0005737,GO:0006260,GO:0006284,GO:0009378,GO:0016567,GO:0032508,GO:0043140	double-strand break repair via homologous recombination|DNA binding|nucleus|chromosome|cytoplasm|DNA replication|base-excision repair|four-way junction helicase activity|protein ubiquitination|DNA duplex unwinding|ATP-dependent 3'-5' DNA helicase activity
VIT_200s0338g00030	480.003	785.43	174.577	0.222269	-2.16962	5.42047e-29	2.76253e-28	Down	14.7897	15.0581	14.7516	2.94745	2.79408	2.84358	LOC100265995	CG18812	PREDICTED: ganglioside-induced differentiation-associated protein 2 [Vitis vinifera]
VIT_200s0340g00050	47.9689	22.3499	73.5879	3.29254	1.7192	4.697e-09	1.36818e-08	Up	0.510479	0.33385	0.435957	0.940325	1.21737	1.22659	LOC100257176	GLU3; Os04g0497200, LOC_Os04g41970; OSJNBa0067K08.14	unnamed protein product, partial [Vitis vinifera]	GO:0008810,GO:0016021,GO:0030245,GO:0071555	cellulase activity|integral component of membrane|cellulose catabolic process|cell wall organization	path:vvi00500	Starch and sucrose metabolism
VIT_200s0340g00060	11.8634	5.1498	18.5769	3.60731	1.85092	0.00216517	0.00424661	Up	0.188716	0.13007	0.455251	1.34254	0.915502	0.891321	LOC100257176	GLU3; Os04g0497200, LOC_Os04g41970; OSJNBa0067K08.14	PREDICTED: endoglucanase 12 [Vitis vinifera]	GO:0008810,GO:0016021,GO:0030245,GO:0071555	cellulase activity|integral component of membrane|cellulose catabolic process|cell wall organization	path:vvi00500	Starch and sucrose metabolism
VIT_200s0346g00080	3.41812	0.861274	5.97496	6.93735	2.79438	0.030607	0.0514446	Up	0.0225018	0	0.0412543	0.0820447	0.294216	0.139857	LOC100855108	CAD	PREDICTED: probable mannitol dehydrogenase [Vitis vinifera]	GO:0008270,GO:0046029	zinc ion binding|mannitol dehydrogenase activity	path:vvi00940	Phenylpropanoid biosynthesis
VIT_200s0346g00110	47.6039	0	95.2077	Inf	Inf	1.71583e-30	8.97682e-30	Up	0	0.0249292	0	2.38155	1.5736	2.13062	LOC100252642	CAD	PREDICTED: probable mannitol dehydrogenase [Vitis vinifera]	GO:0008270,GO:0046029	zinc ion binding|mannitol dehydrogenase activity	path:vvi00940	Phenylpropanoid biosynthesis
VIT_200s0347g00030	51.7581	31.9697	71.5465	2.23795	1.16218	2.91284e-05	6.73074e-05	Up	1.2608	1.05445	1.67048	2.12487	2.36381	2.48873	LOC100264749	BBX32 {ECO:0000303|PubMed:19920209}; At3g21150 {ECO:0000312|Araport:AT3G21150}; MSA6.19 {ECO:0000312|EMBL:BAB01458.1}	PREDICTED: zinc finger protein CONSTANS-like [Vitis vinifera]	GO:0003700,GO:0005634,GO:0005737,GO:0006351,GO:0006355,GO:0008270,GO:0009640,GO:0009785,GO:0009909,GO:0010017,GO:0010200,GO:0045892	DNA binding transcription factor activity|nucleus|cytoplasm|transcription, DNA-templated|regulation of transcription, DNA-templated|zinc ion binding|photomorphogenesis|blue light signaling pathway|regulation of flower development|red or far-red light signaling pathway|response to chitin|negative regulation of transcription, DNA-templated
VIT_200s0347g00040	30.9037	0.580523	61.227	105.469	6.72067	1.47816e-28	7.46906e-28	Up	0	0	0	2.79632	3.35408	2.86226	LOC100249342	PBP1; Synonyms=KRP2; At5g54490; F24B18.11	PREDICTED: calcium-binding protein PBP1 [Vitis vinifera]	GO:0005509,GO:0009733	calcium ion binding|response to auxin
VIT_200s0347g00050	151.209	0.294722	302.122	1025.11	10.0016	1.89442e-147	2.40211e-146	Up	0	0	0	34.0383	31.3596	30.1032	LOC100855315	At1g11300; T28P6.6	PREDICTED: G-type lectin S-receptor-like serine/threonine-protein kinase SD1-13, partial [Vitis vinifera]
VIT_200s0347g00060	179.488	58.7306	300.245	5.11224	2.35396	8.20909e-19	3.36014e-18	Up	0.895169	0.613424	0.693342	2.17349	2.25459	3.04951	LOC100241174	SD113; Synonyms=CBRLK1, RKS2; At1g11350; T23J18.2	PREDICTED: G-type lectin S-receptor-like serine/threonine-protein kinase At1g11300 [Vitis vinifera]
VIT_200s0347g00070	135.849	22.407	249.291	11.1256	3.47581	5.82571e-68	4.67987e-67	Up	0.175102	0.142885	0.192855	1.82526	1.41408	1.46745	LOC100251437	At1g11330; T28P6.2	PREDICTED: G-type lectin S-receptor-like serine/threonine-protein kinase SD1-13 [Vitis vinifera]
VIT_200s0347g00080	19.4726	28.2708	10.6745	0.377582	-1.40514	0.00216944	0.00425396	Down	0.132339	0.12742	0.161374	0.0354547	0.06061	0.107683	LOC100246449	SD113; Synonyms=CBRLK1, RKS2; At1g11350; T23J18.2	unnamed protein product, partial [Vitis vinifera]
VIT_200s0347g00096	10.3874	14.709	6.06583	0.412388	-1.27792	0.0486128	0.0792102	Down	0.473099	0.660878	0.374417	0.0983389	0.168455	0.224304	LOC104878348	At1g11300; T28P6.6	PREDICTED: G-type lectin S-receptor-like serine/threonine-protein kinase At1g11330 [Vitis vinifera]
VIT_200s0347g00110	22.8829	14.7141	31.0518	2.11035	1.07748	0.0094684	0.0171243	Up	0.359889	0.587609	0.393375	0.691301	0.903745	0.744108	LOC100254772	At1g11300; T28P6.6	PREDICTED: LOW QUALITY PROTEIN: G-type lectin S-receptor-like serine/threonine-protein kinase At1g11330 [Vitis vinifera]
VIT_200s0349g00020	1234.35	1729.43	739.272	0.427465	-1.22612	2.00599e-86	1.85978e-85	Down	12.1896	13.4911	13.4613	3.89079	4.11891	4.15446	LOC100251269	CNR13	hypothetical protein VITISV_036262 [Vitis vinifera]	GO:0016021	integral component of membrane
VIT_200s0353g00050	1970.24	206.462	3734.02	18.0858	4.17678	0	0	Up	2.16264	1.94977	1.81431	27.1814	26.8847	27.3765	LOC100853075	B120; At4g21390; F18E5.10, T6K22.120	PREDICTED: G-type lectin S-receptor-like serine/threonine-protein kinase B120 [Vitis vinifera]
VIT_200s0353g00055	3.94133	0	7.88266	Inf	Inf	0.000173672	0.000376879	Up	0	0	0	0.08024	0.0411185	0.0912581	LOC100853116	At1g61390; T1F9.12	PREDICTED: LOW QUALITY PROTEIN: G-type lectin S-receptor-like serine/threonine-protein kinase At1g11280 [Vitis vinifera]
VIT_200s0353g00060	3422.96	374.055	6471.87	17.3019	4.11286	0	0	Up	3.01637	3.25662	2.82556	42.5728	44.0784	43.5259	LOC100256534	SD18; Synonyms=ARK3; At4g21380; T6K22.110	PREDICTED: receptor-like serine/threonine-protein kinase SD1-8 [Vitis vinifera]
VIT_200s0357g00010	20.5555	30.1483	10.9626	0.363624	-1.45948	0.00112404	0.00226905	Down	4.8793	2.51075	2.96381	0.278774	0.852611	0.742097	LOC100853335		unnamed protein product, partial [Vitis vinifera]
VIT_200s0357g00070	3.86415	6.61062	1.11769	0.169075	-2.56427	0.0359276	0.0597209	Down	0.0380613	0	0.344787	0.0687819	0	0.0390762	LOC100241293	fabZ {ECO:0000255|HAMAP-Rule:MF_00406}; MAE_58190	unnamed protein product, partial [Vitis vinifera]	GO:0005737,GO:0006633,GO:0009245,GO:0047451	cytoplasm|fatty acid biosynthetic process|lipid A biosynthetic process|3-hydroxyoctanoyl-[acyl-carrier-protein] dehydratase activity
VIT_200s0357g00130	95.844	9.99091	181.697	18.1862	4.18477	1.4828e-59	1.10953e-58	Up	0.299112	0.104864	0.427561	4.3795	3.65399	4.4853	LOC104878353	ANNAT7; Synonyms=ANN7; At5g10230; F18D22.4, T31P16_220	PREDICTED: annexin D7-like [Vitis vinifera]	GO:0005509,GO:0005544,GO:0009408,GO:0009409,GO:0009414,GO:0009651	calcium ion binding|calcium-dependent phospholipid binding|response to heat|response to cold|response to water deprivation|response to salt stress
VIT_200s0360g00010	407.054	661.808	152.299	0.230126	-2.11951	1.94271e-85	1.79084e-84	Down	14.8558	14.9091	14.3522	3.36258	2.77771	2.1964	LOC100251038	At3g17800 {ECO:0000312|EMBL:AAM20406.1}; MEB5.2 {ECO:0000312|EMBL:BAB02703.1}	PREDICTED: uncharacterized protein LOC100251038 [Vitis vinifera]	GO:0009507,GO:0009611,GO:0010193,GO:0010224	chloroplast|response to wounding|response to ozone|response to UV-B
VIT_200s0360g00040	19.767	26.6637	12.8703	0.482692	-1.05082	0.0187491	0.0325541	Down	1.20335	1.59039	1.52304	0.491074	0.4557	0.457721	LOC100240802		unnamed protein product, partial [Vitis vinifera]
VIT_200s0361g00040	2204.44	1289.29	3119.6	2.41963	1.27479	4.02944e-147	5.088e-146	Up	18.0237	19.9988	18.768	34.0743	34.2318	34.2329	ANR	ANR {ECO:0000250|UniProtKB:Q5FB34}; VIT_00s0361g00040 {ECO:0000312|EMBL:CBI38335.3}	unnamed protein product, partial [Vitis vinifera]	GO:0009813,GO:0016491,GO:0050662	flavonoid biosynthetic process|oxidoreductase activity|coenzyme binding
VIT_200s0361g00060	15.2281	0	30.4562	Inf	Inf	6.50504e-16	2.45308e-15	Up	0	0	0	0.71496	0.465923	0.418384	LOC100246686	TPS7; RCOM_0906600	unnamed protein product, partial [Vitis vinifera]	GO:0000287,GO:0010334,GO:0051762	magnesium ion binding|sesquiterpene synthase activity|sesquiterpene biosynthetic process	path:vvi00909	Sesquiterpenoid and triterpenoid biosynthesis
VIT_200s0361g00100	463.649	306.713	620.585	2.02334	1.01674	5.25415e-21	2.27264e-20	Up	3.07609	3.59847	3.10336	4.62904	5.37989	4.88315	LOC100263747	ZFYVE26; PANDA_005234	PREDICTED: uncharacterized protein LOC100263747 isoform X1 [Vitis vinifera]	GO:0000724,GO:0000910,GO:0005737,GO:0005813,GO:0030496,GO:0032266,GO:0046872	double-strand break repair via homologous recombination|cytokinesis|cytoplasm|centrosome|midbody|phosphatidylinositol-3-phosphate binding|metal ion binding
VIT_200s0361g00110	41.9678	20.1724	63.7632	3.16092	1.66034	1.31379e-07	3.53788e-07	Up	1.41872	1.45009	1.73091	3.64458	3.56883	4.14379	LOC100263747		PREDICTED: uncharacterized protein LOC100263747 isoform X1 [Vitis vinifera]
VIT_200s0366g00010	8.6877	3.75884	13.6166	3.62254	1.857	0.0101014	0.0182243	Up	0.267261	0.0610901	0.156842	0.127702	0.580652	0.436821	LOC109122133		hypothetical protein VITISV_008897 [Vitis vinifera]
VIT_200s0366g00020	561.808	878.07	245.545	0.279642	-1.83835	4.05953e-91	3.87325e-90	Down	10.2217	10.6244	10.8098	1.9865	2.46978	2.29403	LOC100243142	CRK8; At4g23160; F21P8.50	PREDICTED: cysteine-rich receptor-like protein kinase 10 [Vitis vinifera]
VIT_200s0369g00025	15.5606	0.566552	30.5546	53.9309	5.75304	9.34008e-14	3.28938e-13	Up	0.0694453	0	0.064648	2.0589	1.78216	1.47661	LOC109122134		unnamed protein product, partial [Vitis vinifera]
VIT_200s0370g00010	2265.34	316.387	4214.29	13.32	3.73553	0	0	Up	5.51328	5.88451	6.03339	58.4052	60.8498	59.9996	LOC100854175	At1g56140; F14G9.24, T6H22.8.1	unnamed protein product, partial [Vitis vinifera]
VIT_200s0370g00020	672.131	261.641	1082.62	4.13781	2.04887	5.69472e-134	6.79442e-133	Up	5.08283	4.53414	4.39278	15.403	15.5345	16.7944	LOC100854215	At2g20760; F5H14.27	PREDICTED: clathrin light chain 1 [Vitis vinifera]	GO:0005198,GO:0005829,GO:0005886,GO:0006886,GO:0030125,GO:0030130,GO:0030132,GO:0032050,GO:0072583	structural molecule activity|cytosol|plasma membrane|intracellular protein transport|clathrin vesicle coat|clathrin coat of trans-Golgi network vesicle|clathrin coat of coated pit|clathrin heavy chain binding|clathrin-dependent endocytosis
VIT_200s0371g00050	384.166	1.18394	767.147	647.962	9.33977	0	0	Up	0.0139715	0.0296592	0.0129495	6.9189	7.3758	7.06976	LOC100854583	CAD	unnamed protein product [Coffea canephora]	GO:0008270,GO:0046029	zinc ion binding|mannitol dehydrogenase activity	path:vvi00940	Phenylpropanoid biosynthesis
VIT_200s0372g00010	56.9062	31.7058	82.1066	2.58964	1.37275	2.02517e-07	5.39718e-07	Up	0.536454	0.481173	0.538751	1.01511	0.967007	1.00865	LOC100854752		PREDICTED: uncharacterized protein LOC100854752 [Vitis vinifera]
VIT_200s0373g00010	124.657	54.5737	194.74	3.56839	1.83527	7.27528e-24	3.35072e-23	Up	2.0192	1.743	2.06507	5.37648	5.30986	5.05365	LOC100255913	TUBA	PREDICTED: tubulin alpha chain-like [Elaeis guineensis]	GO:0003924,GO:0005200,GO:0005525,GO:0005737,GO:0005874,GO:0007017	GTPase activity|structural constituent of cytoskeleton|GTP binding|cytoplasm|microtubule|microtubule-based process	path:vvi04145	Phagosome
VIT_200s0373g00020	75.0077	4.65311	145.362	31.2398	4.96532	5.32482e-31	2.81253e-30	Up	0.024842	0.0508613	0.111349	3.10722	1.96009	2.77089	LOC100242284	HSL2; At5g65710; F6H11.160, MPA24.6	PREDICTED: LRR receptor-like serine/threonine-protein kinase HSL2 [Vitis vinifera]	GO:0004674,GO:0005524,GO:0005886,GO:0010102,GO:0010468,GO:0016021	protein serine/threonine kinase activity|ATP binding|plasma membrane|lateral root morphogenesis|regulation of gene expression|integral component of membrane
VIT_200s0373g00030	146.871	71.8516	221.891	3.08818	1.62676	6.0962e-23	2.75277e-22	Up	0.582597	0.7012	0.470557	1.56251	1.72584	1.33832	LOC100247421	HSL2; At5g65710; F6H11.160, MPA24.6	unnamed protein product, partial [Vitis vinifera]	GO:0004674,GO:0005524,GO:0005886,GO:0010102,GO:0010468,GO:0016021	protein serine/threonine kinase activity|ATP binding|plasma membrane|lateral root morphogenesis|regulation of gene expression|integral component of membrane
VIT_200s0373g00040	1484.27	950.659	2017.87	2.12261	1.08584	1.90095e-81	1.69999e-80	Up	23.5854	22.2642	21.9591	34.7162	33.3278	32.8552	LOC100260994		PREDICTED: malate dehydrogenase, glyoxysomal isoform X1 [Vitis vinifera]	GO:0006097,GO:0006099,GO:0006108,GO:0009514,GO:0030060	glyoxylate cycle|tricarboxylic acid cycle|malate metabolic process|glyoxysome|L-malate dehydrogenase activity	path:vvi00020,path:vvi00270,path:vvi00620,path:vvi00630,path:vvi00710	Citrate cycle (TCA cycle)|Cysteine and methionine metabolism|Pyruvate metabolism|Glyoxylate and dicarboxylate metabolism|Carbon fixation in photosynthetic organisms
VIT_200s0374g00010	6.13621	0.294722	11.9777	40.6406	5.34485	1.06883e-05	2.54995e-05	Up	0	0	0	0.536553	0.060948	0.204041	LOC100854728	RKS1; At1g11340; T23J18.1, T28P6.1	PREDICTED: G-type lectin S-receptor-like serine/threonine-protein kinase RKS1 [Vitis vinifera]
VIT_200s0374g00020	2398.85	748.056	4049.65	5.41357	2.43658	1.04521e-244	1.82302e-243	Up	9.17856	8.78026	8.97188	39.4653	40.7033	42.7954	LOC100264960	RKS1; At1g11340; T23J18.1, T28P6.1	PREDICTED: G-type lectin S-receptor-like serine/threonine-protein kinase RKS1 [Vitis vinifera]
VIT_200s0374g00030	95.4367	40.7869	150.086	3.67977	1.87961	6.91003e-05	0.000155247	Up	0.618372	0.478983	0.694352	1.59547	1.28593	1.29979	LOC100246472	RKS1; At1g11340; T23J18.1, T28P6.1	PREDICTED: G-type lectin S-receptor-like serine/threonine-protein kinase At1g11410 [Vitis vinifera]
VIT_200s0375g00030	40.3236	23.1475	57.4996	2.48405	1.31269	2.96649e-05	6.8521e-05	Up	0.363501	0.272844	0.333918	0.684066	0.555618	0.566764	LOC100263458	AGAL2 {ECO:0000303|PubMed:15034167}; At5g08370 {ECO:0000312|Araport:AT5G08370}; F8L15.100 {ECO:0000312|EMBL:CAC08337.1}	PREDICTED: alpha-galactosidase [Vitis vinifera]	GO:0005975,GO:0009505,GO:0009620,GO:0009911,GO:0009965,GO:0048046,GO:0052692,GO:0071555	carbohydrate metabolic process|plant-type cell wall|response to fungus|positive regulation of flower development|leaf morphogenesis|apoplast|raffinose alpha-galactosidase activity|cell wall organization	path:vvi00052,path:vvi00561,path:vvi00600,path:vvi00603	Galactose metabolism|Glycerolipid metabolism|Sphingolipid metabolism|Glycosphingolipid biosynthesis - globo and isoglobo series
VIT_200s0384g00020	8.91035	0.54366	17.277	31.7791	4.99001	1.82771e-07	4.88652e-07	Up	0	0	0.196447	0.992535	2.22292	1.79589	LOC100852481	BHLH18; Synonyms=EN28; At2g22750; T30L20.1	unnamed protein product, partial [Vitis vinifera]	GO:0003677,GO:0003700,GO:0005634,GO:0006351,GO:0006355,GO:0046983	DNA binding|DNA binding transcription factor activity|nucleus|transcription, DNA-templated|regulation of transcription, DNA-templated|protein dimerization activity
VIT_200s0386g00040	16.6582	24.1664	9.15006	0.378628	-1.40115	0.00480574	0.00903882	Down	1.34072	1.65098	1.39046	0.265843	0.380479	0.598593	LOC100266341	EPFL2 {ECO:0000303|PubMed:19435754}; At4g37810 {ECO:0000312|Araport:AT4G37810}; T28I19.4	PREDICTED: EPIDERMAL PATTERNING FACTOR-like protein 2 [Vitis vinifera]	GO:0005576,GO:0010052,GO:0010374	extracellular region|guard cell differentiation|stomatal complex development
VIT_200s0388g00010	253.593	91.5606	415.626	4.53935	2.18249	6.23125e-62	4.75513e-61	Up	5.86711	7.7494	5.2977	20.1426	18.27	17.8669	LOC100262212		PREDICTED: probable receptor-like protein kinase At5g39020 [Vitis vinifera]
VIT_200s0388g00020	627.844	339.519	916.169	2.69843	1.43212	7.18578e-67	5.71e-66	Up	22.4933	21.0346	22.6813	36.0189	37.8146	33.0489	LOC100262212	LRK10 {ECO:0000312|EMBL:AAC49629.1}	PREDICTED: probable receptor-like protein kinase At5g39020 [Vitis vinifera]	GO:0004674,GO:0005524,GO:0005886,GO:0016021	protein serine/threonine kinase activity|ATP binding|plasma membrane|integral component of membrane
VIT_200s0388g00040	43.0461	74.632	11.4603	0.153557	-2.70315	1.45973e-15	5.44623e-15	Down	6.30572	8.05696	6.77215	0.559764	1.04109	1.37759	LOC104878374	RUP1; Synonyms=EFO1; At5g52250; F17P19.15	PREDICTED: WD repeat-containing protein RUP2-like [Vitis vinifera]	GO:0005634,GO:0005829,GO:0009908,GO:0010114,GO:0010218,GO:0010224,GO:0043496,GO:0080008	nucleus|cytosol|flower development|response to red light|response to far red light|response to UV-B|regulation of protein homodimerization activity|Cul4-RING E3 ubiquitin ligase complex
VIT_200s0388g00050	189.369	117.565	261.172	2.22151	1.15154	7.97959e-16	3.00073e-15	Up	7.19553	6.47105	5.80502	9.99352	10.9786	10.0583	LOC100267841	LRK10 {ECO:0000312|EMBL:AAC49629.1}	hypothetical protein VITISV_023172 [Vitis vinifera]	GO:0004674,GO:0005524,GO:0005886,GO:0016021	protein serine/threonine kinase activity|ATP binding|plasma membrane|integral component of membrane
VIT_200s0388g00085	8.61239	4.58325	12.6415	2.7582	1.46373	0.0384168	0.0635883	Up	0.75718	0.657021	0.908213	1.93945	1.5328	1.35291	LOC104877290		PREDICTED: uncharacterized protein LOC104877290 [Vitis vinifera]
VIT_200s0389g00020	1550.39	826.986	2273.79	2.74949	1.45917	4.60613e-146	5.78007e-145	Up	13.3326	14.9794	13.8603	28.2477	27.9666	28.8965	LOC100257386	ACX1; At4g16760; dl4405c, FCAALL.119	hypothetical protein VITISV_000871 [Vitis vinifera]	GO:0001676,GO:0003995,GO:0003997,GO:0005777,GO:0006635,GO:0009506,GO:0009611,GO:0009620,GO:0009695,GO:0033539,GO:0046686,GO:0050660,GO:0071949	long-chain fatty acid metabolic process|acyl-CoA dehydrogenase activity|acyl-CoA oxidase activity|peroxisome|fatty acid beta-oxidation|plasmodesma|response to wounding|response to fungus|jasmonic acid biosynthetic process|fatty acid beta-oxidation using acyl-CoA dehydrogenase|response to cadmium ion|flavin adenine dinucleotide binding|FAD binding	path:vvi00071,path:vvi00592,path:vvi01040,path:vvi04146	Fatty acid degradation|alpha-Linolenic acid metabolism|Biosynthesis of unsaturated fatty acids|Peroxisome
VIT_200s0389g00030	1958.94	2925.44	992.442	0.339245	-1.5596	1.31281e-190	1.95382e-189	Down	47.2276	52.541	49.6669	12.1874	13.0474	12.5739	LOC100260384		PREDICTED: cytochrome P450 CYP72A219 [Vitis vinifera]	GO:0004497,GO:0005506,GO:0016021,GO:0016705,GO:0020037	monooxygenase activity|iron ion binding|integral component of membrane|oxidoreductase activity, acting on paired donors, with incorporation or reduction of molecular oxygen|heme binding
VIT_200s0391g00030	9.76776	15.4405	4.09504	0.265214	-1.91477	0.0174479	0.030419	Down	1.32498	0.530158	1.25481	0.135717	0.416025	0.152554	LOC104878376	EPFL1 {ECO:0000303|PubMed:19435754}; At5g10310 {ECO:0000312|Araport:AT5G10310}; F18D22.80	PREDICTED: EPIDERMAL PATTERNING FACTOR-like protein 1 [Vitis vinifera]	GO:0005576,GO:0010052,GO:0010374	extracellular region|guard cell differentiation|stomatal complex development
VIT_200s0391g00040	309.746	458.39	161.101	0.35145	-1.50861	5.94831e-38	3.49602e-37	Down	8.88241	9.17419	8.64815	2.25698	2.44701	2.45439	LOC100250103	FBW2; Synonyms=SKIP18; At4g08980; T3H13.1	PREDICTED: F-box protein FBW2 [Vitis vinifera]	GO:0005634,GO:0006511,GO:0009737,GO:0010608,GO:0010629,GO:0016567	nucleus|ubiquitin-dependent protein catabolic process|response to abscisic acid|posttranscriptional regulation of gene expression|negative regulation of gene expression|protein ubiquitination
VIT_200s0391g00050	50.5545	67.4814	33.6276	0.498324	-1.00484	0.000279812	0.000596427	Down	1.39265	1.68436	1.46842	0.364662	0.279791	0.793459	LOC100853304		unnamed protein product, partial [Vitis vinifera]
VIT_200s0391g00070	581.881	79.2688	1084.49	13.6812	3.77412	5.84442e-295	1.16046e-293	Up	1.44581	1.44438	1.29285	15.0305	15.4538	14.9896	LOC100258475	SHKB; Synonyms=ARO2	3-deoxy-D-arabino-heptulosonate-7-phosphate synthase [Vitis vinifera]	GO:0003849,GO:0009073,GO:0009423,GO:0009507	3-deoxy-7-phosphoheptulonate synthase activity|aromatic amino acid family biosynthetic process|chorismate biosynthetic process|chloroplast	path:vvi00400	Phenylalanine, tyrosine and tryptophan biosynthesis
VIT_200s0392g00030	1.85802	0	3.71604	Inf	Inf	0.0207805	0.0358272	Up	0	0	0	0.0591417	0.0605959	0.0335573	LOC100246686	TPS7; RCOM_0906600	PREDICTED: alpha-farnesene synthase-like [Vitis vinifera]	GO:0000287,GO:0010334,GO:0051762	magnesium ion binding|sesquiterpene synthase activity|sesquiterpene biosynthetic process	path:vvi00909	Sesquiterpenoid and triterpenoid biosynthesis
VIT_200s0394g00020	189.292	262.703	115.88	0.441107	-1.1808	5.97111e-16	2.25699e-15	Down	7.41989	6.61258	6.21193	2.20325	2.15305	2.43166	LOC100266066	At1g60770; F8A5.28	PREDICTED: pentatricopeptide repeat-containing protein At1g60770 [Vitis vinifera]
VIT_200s0396g00010	108.927	13.6594	204.194	14.949	3.90198	2.20493e-62	1.68845e-61	Up	0.260334	0.339578	0.754431	4.5498	5.31392	5.09133	LOC100254438	psbC {ECO:0000255|HAMAP-Rule:MF_01496}	photosystem II CP43 chlorophyll apoprotein (chloroplast) [Gossypium longicalyx]	GO:0009523,GO:0009535,GO:0009772,GO:0016021,GO:0016168,GO:0018298,GO:0045156,GO:0046872	photosystem II|chloroplast thylakoid membrane|photosynthetic electron transport in photosystem II|integral component of membrane|chlorophyll binding|protein-chromophore linkage|electron transporter, transferring electrons within the cyclic electron transport pathway of photosynthesis activity|metal ion binding	path:vvi00190	Oxidative phosphorylation
VIT_200s0396g00020	45.2592	1.77338	88.745	50.0428	5.64509	1.90237e-37	1.10735e-36	Up	0.146171	0.101722	0.0443156	3.17296	3.69705	4.20322	LOC100254438	ND1; Synonyms=NAD1	hypothetical protein ZEAMMB73_415054 [Zea mays]	GO:0005743,GO:0008137,GO:0016021,GO:0070469	mitochondrial inner membrane|NADH dehydrogenase (ubiquinone) activity|integral component of membrane|respiratory chain	path:vvi00190	Oxidative phosphorylation
VIT_200s0396g00030	24.4727	1.19286	47.7526	40.032	5.32308	9.69524e-18	3.85456e-17	Up	0.205425	0.0685144	0	1.51464	1.79947	2.00244	LOC100853704		PREDICTED: LOW QUALITY PROTEIN: uncharacterized protein LOC107881344 [Prunus mume]
VIT_200s0396g00050	108.455	2.98021	213.93	71.7833	6.16558	1.27146e-92	1.22761e-91	Up	0.0864795	0.0729404	0.0159543	3.37594	3.20024	3.41459	LOC104878382	RPS4; AtMg00290 {ECO:0000312|Araport:ATMG00290}; and OrderedLocusNames=At2g07734 {ECO:0000312|Araport:AT2G07734}	PREDICTED: ribosomal protein S4, mitochondrial [Vitis vinifera]	GO:0003735,GO:0005739,GO:0005840,GO:0019843,GO:0045903	structural constituent of ribosome|mitochondrion|ribosome|rRNA binding|positive regulation of translational fidelity	path:vvi03010	Ribosome
VIT_200s0396g00060	4.0238	0.27183	7.77578	28.6053	4.83821	0.000914239	0.00186196	Up	0	0	0.044322	0.0452124	0.0460136	0.103389	LOC104878382		unnamed protein product, partial [Vitis vinifera]			path:vvi03010	Ribosome
VIT_200s0396g00065	16.6024	0.580523	32.6243	56.1981	5.81245	2.59052e-14	9.31958e-14	Up	0	0.0203847	0.0177432	0.563402	0.43464	0.770482	LOC100246628		hypothetical protein L484_015550 [Morus notabilis]
VIT_200s0397g00020	5.04692	1.19286	8.90099	7.46189	2.89954	0.0130286	0.0231726	Up	0.0907345	0.0316339	0	0.161489	0.411923	0.121955	LOC100253159		PREDICTED: LRR receptor-like serine/threonine-protein kinase GSO2 [Vitis vinifera]
VIT_200s0398g00010	14.6362	0.617387	28.655	46.4133	5.53647	9.49641e-13	3.23313e-12	Up	0	0	0	0.49448	0.357839	0.298088	LOC100265431	CRK25; At4g05200; C17L7.120, C6L9.3	PREDICTED: uncharacterized protein LOC100265431, partial [Vitis vinifera]
VIT_200s0398g00020	297.593	24.3606	570.826	23.4323	4.55043	3.63494e-51	2.47752e-50	Up	0.21051	0.34796	0.580244	7.41608	6.05243	4.42961	LOC100265431	At4g11900; T26M18.110	PREDICTED: uncharacterized protein LOC100265431, partial [Vitis vinifera]
VIT_200s0398g00060	361.825	54.4913	669.159	12.2801	3.61825	1.8333e-146	2.30412e-145	Up	0.729479	0.9554	0.814356	10.1082	8.52451	10.6581	LOC100854083	CRK26; At4g38830; T9A14.110	unnamed protein product, partial [Vitis vinifera]
VIT_200s0399g00030	76.9336	48.2982	105.569	2.18578	1.12815	6.06473e-07	1.57491e-06	Up	0.845254	0.615746	0.847925	1.15672	1.20859	1.18649	LOC100854148		unnamed protein product, partial [Vitis vinifera]
VIT_200s0404g00040	1422.79	638.719	2206.87	3.45515	1.78875	7.31385e-188	1.07465e-186	Up	7.81248	8.49147	7.87102	18.6777	20.7094	18.6207	LOC100854573	AGD5; Synonyms=ZIG3, ZIGA3; At5g54310; MDK4.13	PREDICTED: probable ADP-ribosylation factor GTPase-activating protein AGD5 [Vitis vinifera]	GO:0005096,GO:0005768,GO:0005802,GO:0005829,GO:0010227,GO:0046872,GO:0090630	GTPase activator activity|endosome|trans-Golgi network|cytosol|floral organ abscission|metal ion binding|activation of GTPase activity	path:vvi04144	Endocytosis
VIT_200s0404g00050	1098.14	410.566	1785.71	4.34938	2.12081	2.97826e-149	3.81633e-148	Up	7.95193	8.50335	8.68468	31.2813	29.506	27.8746	LOC100244739		hypothetical protein VITISV_003953 [Vitis vinifera]
VIT_200s0404g00070	99.1913	45.8617	152.521	3.32567	1.73365	1.54343e-17	6.09527e-17	Up	7.46231	16.109	12.4393	29.6385	21.141	24.3969	LOC100261868					path:vvi04144	Endocytosis
VIT_200s0404g00080	1004.43	448.833	1560.02	3.47573	1.79731	6.36019e-151	8.21067e-150	Up	27.3909	27.4479	25.0448	70.8585	71.0082	69.0296	LOC100261868	VPS28-2; At4g05000; T32N4.6	PREDICTED: vacuolar protein sorting-associated protein 28 homolog 2 [Vitis vinifera]	GO:0000813,GO:0032403,GO:0043328	ESCRT I complex|protein complex binding|protein transport to vacuole involved in ubiquitin-dependent protein catabolic process via the multivesicular body sorting pathway	path:vvi04144	Endocytosis
VIT_200s0404g00100	18.1851	0.852353	35.5178	41.6703	5.38095	2.69655e-12	9.01851e-12	Up	0	0.0244668	0.0430021	0.583187	0.897633	0.536952	LOC100854510	SYP124; At1g61290; T1F9.22	PREDICTED: syntaxin-124-like [Vitis vinifera]	GO:0000149,GO:0005484,GO:0005886,GO:0006886,GO:0006887,GO:0006906,GO:0009860,GO:0016021,GO:0030133,GO:0031201,GO:0048278	SNARE binding|SNAP receptor activity|plasma membrane|intracellular protein transport|exocytosis|vesicle fusion|pollen tube growth|integral component of membrane|transport vesicle|SNARE complex|vesicle docking	path:vvi04130	SNARE interactions in vesicular transport
VIT_200s0407g00010	16.7795	10.5396	23.0194	2.18409	1.12703	0.0256744	0.0436684	Up	0.20185	0.0894153	0.24951	0.215154	0.266957	0.313174	LOC100252637	PUMP5; Synonyms=DIC1, UCP5; At2g22500; F14M13.10	unnamed protein product, partial [Vitis vinifera]	GO:0005310,GO:0005743,GO:0006839,GO:0008272,GO:0015116,GO:0015117,GO:0015131,GO:0015140,GO:0015141,GO:0015297,GO:0015709,GO:0015729,GO:0015992,GO:0016021,GO:0017077,GO:0035435,GO:0071422,GO:0071423	dicarboxylic acid transmembrane transporter activity|mitochondrial inner membrane|mitochondrial transport|sulfate transport|sulfate transmembrane transporter activity|thiosulfate transmembrane transporter activity|oxaloacetate transmembrane transporter activity|malate transmembrane transporter activity|succinate transmembrane transporter activity|antiporter activity|thiosulfate transport|oxaloace…
VIT_200s0407g00020	898.219	41.8007	1754.64	41.9763	5.3915	0	0	Up	2.26324	2.29329	2.5545	83.4581	85.8365	90.0633	LOC100854774	PUMP5; Synonyms=DIC1, UCP5; At2g22500; F14M13.10	PREDICTED: mitochondrial uncoupling protein 5-like [Vitis vinifera]	GO:0005310,GO:0005743,GO:0006839,GO:0008272,GO:0015116,GO:0015117,GO:0015131,GO:0015140,GO:0015141,GO:0015297,GO:0015709,GO:0015729,GO:0015992,GO:0016021,GO:0017077,GO:0035435,GO:0071422,GO:0071423	dicarboxylic acid transmembrane transporter activity|mitochondrial inner membrane|mitochondrial transport|sulfate transport|sulfate transmembrane transporter activity|thiosulfate transmembrane transporter activity|oxaloacetate transmembrane transporter activity|malate transmembrane transporter activity|succinate transmembrane transporter activity|antiporter activity|thiosulfate transport|oxaloace…
VIT_200s0407g00070	68.9331	100.404	37.4618	0.373109	-1.42233	1.03546e-05	2.47376e-05	Down	2.44295	2.15778	2.01569	0.468139	0.476925	0.75867	LOC104878677	PIGG; Synonyms=GPI7; UNQ1930/PRO4405	PREDICTED: GPI ethanolamine phosphate transferase 2 [Vitis vinifera]	GO:0005783,GO:0005789,GO:0006506,GO:0016020,GO:0016254,GO:0016780,GO:0030176,GO:0051267	endoplasmic reticulum|endoplasmic reticulum membrane|GPI anchor biosynthetic process|membrane|preassembly of GPI anchor in ER membrane|phosphotransferase activity, for other substituted phosphate groups|integral component of endoplasmic reticulum membrane|CP2 mannose-ethanolamine phosphotransferase activity	path:vvi00563	Glycosylphosphatidylinositol (GPI)-anchor biosynthesis
VIT_200s0409g00010	78.7533	0	157.507	Inf	Inf	4.42983e-79	3.89119e-78	Up	0	0	0	1.21466	1.41312	1.70519	LOC100855001	CRK25; At4g05200; C17L7.120, C6L9.3	hypothetical protein VITISV_019620 [Vitis vinifera]
VIT_200s0409g00020	101.879	13.6582	190.099	13.9183	3.79891	1.56831e-44	9.96125e-44	Up	0.224758	0.101675	0.442697	3.6512	3.96292	3.31533	LOC109122147	CRK25; At4g05200; C17L7.120, C6L9.3	unnamed protein product, partial [Vitis vinifera]
VIT_200s0409g00050	5.27584	2.04521	8.50648	4.15921	2.05631	0.0448876	0.0735059	Up	0.0614431	0	0.0280648	0.0822702	0.112261	0.21909	LOC100257969	CRK29; At4g21410; F18E5.30, T6K22.140	PREDICTED: cysteine-rich receptor-like protein kinase 7 [Ziziphus jujuba]
VIT_200s0409g00070	1.83236	0	3.66473	Inf	Inf	0.0211847	0.0364749	Up	0	0	0	0.581217	0.587234	0	LOC100265431	At1g67520; F12B7.7, T1F15.1	PREDICTED: uncharacterized protein LOC100265431, partial [Vitis vinifera]
VIT_200s0409g00080	4.78485	0.617387	8.9523	14.5003	3.85801	0.00348197	0.00666116	Up	0	0	0	0.163942	0.615051	0.0621056	LOC100265431	CRK15; At4g23230; F21P8.120	PREDICTED: uncharacterized protein LOC100265431, partial [Vitis vinifera]	GO:0004674,GO:0005524,GO:0005886,GO:0006468,GO:0016021	protein serine/threonine kinase activity|ATP binding|plasma membrane|protein phosphorylation|integral component of membrane
VIT_200s0414g00050	25.5184	42.0525	8.98433	0.213646	-2.22671	1.93498e-07	5.16251e-07	Down	5.18843	4.6592	3.94649	0.850775	0.697204	0.679679	LOC100852703	CSLE1; At1g55850; F14J16.9	PREDICTED: cellulose synthase-like protein E6 [Vitis vinifera]	GO:0000139,GO:0005783,GO:0005794,GO:0005886,GO:0009833,GO:0016021,GO:0016759,GO:0016760,GO:0030244,GO:0071555	Golgi membrane|endoplasmic reticulum|Golgi apparatus|plasma membrane|plant-type primary cell wall biogenesis|integral component of membrane|cellulose synthase activity|cellulose synthase (UDP-forming) activity|cellulose biosynthetic process|cell wall organization
VIT_200s0415g00040	3502.5	685.808	6319.19	9.21423	3.20386	0	0	Up	14.5681	13.2699	13.546	94.336	91.9655	93.7362	LOC100252003	GRDP1 {ECO:0000303|Ref.4}; At2g22660 {ECO:0000312|Araport:AT2G22660}; T9I22.10 {ECO:0000312|EMBL:AAD15574.1}	PREDICTED: uncharacterized protein LOC100252003 [Vitis vinifera]	GO:0005886,GO:0009738,GO:0009787,GO:0071470	plasma membrane|abscisic acid-activated signaling pathway|regulation of abscisic acid-activated signaling pathway|cellular response to osmotic stress
VIT_200s0415g00080	176.854	259.315	94.3927	0.364007	-1.45796	1.26003e-18	5.12297e-18	Down	3.45202	2.93335	2.91653	0.837451	0.797288	0.936233	LOC100258853	BXL6; At5g10560; F12B17.90	PREDICTED: probable beta-D-xylosidase 6 [Vitis vinifera]	GO:0005578,GO:0005773,GO:0005774,GO:0005975,GO:0009044	proteinaceous extracellular matrix|vacuole|vacuolar membrane|carbohydrate metabolic process|xylan 1,4-beta-xylosidase activity	path:vvi00520	Amino sugar and nucleotide sugar metabolism
VIT_200s0420g00005	418.722	39.6439	797.801	20.1242	4.33086	2.77611e-254	4.97075e-253	Up	1.05917	1.38797	0.746376	19.9345	19.0136	19.9622	LOC100853075	At1g61610; T25B24.4	PREDICTED: G-type lectin S-receptor-like serine/threonine-protein kinase B120 [Vitis vinifera]
VIT_200s0421g00005	26.5256	5.55511	47.496	8.54996	3.09592	1.43851e-12	4.86472e-12	Up	0.155143	0.161675	0.140632	0.831177	1.18722	1.16319	LOC104878400		PREDICTED: probable LRR receptor-like serine/threonine-protein kinase At4g36180, partial [Vitis vinifera]
VIT_200s0421g00020	11.1653	0.294722	22.0359	74.7685	6.22436	1.56788e-10	4.88456e-10	Up	0.0442552	0	0	0.429377	0.755211	0.534477	LOC100263506		PREDICTED: receptor-like protein 12 [Vitis vinifera]
VIT_200s0424g00010	49.5532	76.8295	22.277	0.289953	-1.78611	1.68533e-09	5.01462e-09	Down	1.24265	1.72125	1.17339	0.411158	0.490294	0.259889	LOC100853180	LRK10 {ECO:0000312|EMBL:AAC49629.1}	PREDICTED: glycerophosphodiester phosphodiesterase protein kinase domain-containing GDPDL2-like [Vitis vinifera]	GO:0004674,GO:0005524,GO:0005886,GO:0016021	protein serine/threonine kinase activity|ATP binding|plasma membrane|integral component of membrane
VIT_200s0424g00020	89.5431	131.614	47.472	0.36069	-1.47117	5.77503e-07	1.50209e-06	Down	5.45687	8.30851	6.53542	1.62803	2.17761	1.4963	LOC100853224	ATL21B; At2g46494; F11C10, F13A10	PREDICTED: probable receptor-like protein kinase At5g39020 [Vitis vinifera]	GO:0016021,GO:0043161,GO:0046872,GO:0061630	integral component of membrane|proteasome-mediated ubiquitin-dependent protein catabolic process|metal ion binding|ubiquitin protein ligase activity
VIT_200s0424g00030	7.85718	12.6815	3.03291	0.239161	-2.06394	0.00780469	0.0142784	Down	1.15174	0.951285	1.06829	0.10819	0.166416	0.246415	LOC100853224	LRK10 {ECO:0000312|EMBL:AAC49629.1}	PREDICTED: probable receptor-like protein kinase At5g39020 [Vitis vinifera]	GO:0004674,GO:0005524,GO:0005886,GO:0016021	protein serine/threonine kinase activity|ATP binding|plasma membrane|integral component of membrane
VIT_200s0425g00040	15.8476	24.456	7.23908	0.296004	-1.75631	0.000770436	0.00158011	Down	1.02489	0.918746	0.466909	0.15765	0.0404868	0.134352	LOC100253173	LRK10 {ECO:0000312|EMBL:AAC49629.1}	PREDICTED: probable receptor-like protein kinase At1g67000 [Vitis vinifera]	GO:0004674,GO:0005524,GO:0005886,GO:0016021	protein serine/threonine kinase activity|ATP binding|plasma membrane|integral component of membrane
VIT_200s0429g00010	45.7317	7.36149	84.102	11.4246	3.51407	5.20374e-09	1.51325e-08	Up	0.0750767	0.184863	0.138436	1.1918	0.960824	1.63442	LOC100253602	CRK29; At4g21410; F18E5.30, T6K22.140	PREDICTED: putative receptor-like protein kinase At4g00960 [Vitis vinifera]
VIT_200s0429g00020	57.5212	18.7674	96.275	5.12989	2.35893	6.6068e-08	1.80928e-07	Up	0.794374	0.775445	0.669209	2.80413	4.94347	4.53371	LOC100257746		hypothetical protein VITISV_035431 [Vitis vinifera]	GO:0004795,GO:0009088,GO:0009507,GO:0030170	threonine synthase activity|threonine biosynthetic process|chloroplast|pyridoxal phosphate binding	path:vvi00260,path:vvi00750	Glycine, serine and threonine metabolism|Vitamin B6 metabolism
VIT_200s0429g00040	2035.11	2912.18	1158.04	0.397654	-1.33041	2.23925e-136	2.69823e-135	Down	86.85	78.5935	77.2849	26.9848	25.9161	24.7302	LOC100263804	At5g10770 {ECO:0000312|Araport:AT5G10770}; T30N20_40 {ECO:0000312|EMBL:CAB96832.1}	PREDICTED: protein ASPARTIC PROTEASE IN GUARD CELL 1-like [Vitis vinifera]	GO:0004190,GO:0005886,GO:0006508,GO:0030163,GO:0031225	aspartic-type endopeptidase activity|plasma membrane|proteolysis|protein catabolic process|anchored component of membrane
VIT_200s0434g00005	4.32568	0.54366	8.1077	14.9132	3.89852	0.00190399	0.00375807	Up	0	0	0.053054	0.17274	0.200547	0.112271	LOC100855217		PREDICTED: protein kinase APK1A, chloroplastic-like, partial [Vitis vinifera]	GO:0002229,GO:0002237,GO:0002238,GO:0002239,GO:0004674,GO:0005524,GO:0005886,GO:0009620,GO:0009738,GO:0009788,GO:0010200,GO:0016021,GO:0042803,GO:0090406,GO:1900150,GO:1900426,GO:1902289,GO:2000071	defense response to oomycetes|response to molecule of bacterial origin|response to molecule of fungal origin|response to oomycetes|protein serine/threonine kinase activity|ATP binding|plasma membrane|response to fungus|abscisic acid-activated signaling pathway|negative regulation of abscisic acid-activated signaling pathway|response to chitin|integral component of membrane|protein homodimerizatio…
VIT_200s0434g00060	326.993	186.799	467.187	2.50101	1.32251	9.08211e-30	4.68084e-29	Up	4.51917	3.87108	2.97792	7.0237	7.49717	7.54802	LOC100853626	GFS10; At4g35870; F4B14_140	PREDICTED: CSC1-like protein At4g35870 [Vitis vinifera]	GO:0005622,GO:0006623,GO:0006811,GO:0016021	intracellular|protein targeting to vacuole|ion transport|integral component of membrane
VIT_200s0434g00090	426.426	63.4268	789.426	12.4462	3.63764	3.86883e-212	6.14249e-211	Up	9.45485	8.63531	6.79883	84.1774	83.4926	80.0695	LOC100853521	APF1 {ECO:0000305}; At2g17760 {ECO:0000312|Araport:AT2G17760}; T17A5.8 {ECO:0000305}	unnamed protein product, partial [Vitis vinifera]	GO:0004190,GO:0005886,GO:0006508,GO:0030163,GO:0031225	aspartic-type endopeptidase activity|plasma membrane|proteolysis|protein catabolic process|anchored component of membrane
VIT_200s0437g00070	121.206	29.0761	213.335	7.33713	2.87522	4.37716e-28	2.19256e-27	Up	0.850096	0.650539	0.715395	4.20911	3.01156	3.73028	LOC100853934	CRK26; At4g38830; T9A14.110	PREDICTED: cysteine-rich receptor-like protein kinase 10, partial [Vitis vinifera]
VIT_200s0438g00010	782.21	308.354	1256.07	4.07346	2.02625	8.31196e-90	7.85941e-89	Up	3.47115	3.63577	3.85361	13.2858	12.3282	11.6247		COX2; Synonyms=COII, COXII; GlmaxMp76	unnamed protein product, partial [Vitis vinifera]	GO:0004129,GO:0005507,GO:0005751,GO:0016021,GO:0042773	cytochrome-c oxidase activity|copper ion binding|mitochondrial respiratory chain complex IV|integral component of membrane|ATP synthesis coupled electron transport
VIT_200s0438g00020	57.775	4.99361	110.556	22.1395	4.46855	1.83746e-39	1.09641e-38	Up	0.3132	0.193841	0.281137	4.15288	4.48699	3.8066	LOC100255557	ATP9	Atp9 (mitochondrion) [Malus hupehensis var. mengshanensis]	GO:0005524,GO:0008289,GO:0015078,GO:0015986,GO:0015991,GO:0016021,GO:0031966,GO:0045263	ATP binding|lipid binding|hydrogen ion transmembrane transporter activity|ATP synthesis coupled proton transport|ATP hydrolysis coupled proton transport|integral component of membrane|mitochondrial membrane|proton-transporting ATP synthase complex, coupling factor F(o)
VIT_200s0438g00030	3.82496	0.308693	7.34122	23.7816	4.57177	0.00324376	0.00622214	Up	0	0	0	0.287759	0.245174	0.0543374
VIT_200s0444g00010	97.8606	0.838382	194.883	232.451	7.86078	5.19842e-92	4.99922e-91	Up	0.0206133	0	0.038056	2.89796	2.32328	3.05432	LOC100254170	TT10; Synonyms=LAC15; At5g48100; MDN11.18	PREDICTED: laccase-15-like isoform X1 [Vitis vinifera]	GO:0005507,GO:0009809,GO:0010023,GO:0016722,GO:0046274,GO:0046688,GO:0048046,GO:0052716	copper ion binding|lignin biosynthetic process|proanthocyanidin biosynthetic process|oxidoreductase activity, oxidizing metal ions|lignin catabolic process|response to copper ion|apoplast|hydroquinone:oxygen oxidoreductase activity
VIT_200s0445g00060	13.2448	5.58306	20.9065	3.74463	1.90482	0.000739494	0.00152025	Up	0.0701642	0.446146	0.064655	0.330666	0.474634	0.525449	LOC100260761	DDB_G0279265	PREDICTED: glucose-induced degradation protein 8 homolog [Vitis vinifera]	GO:0005634	nucleus
VIT_200s0448g00010	18.548	3.41328	33.6827	9.86811	3.30277	8.11823e-10	2.45532e-09	Up	0.191624	0	0.174739	1.42489	0.981188	0.987812	LOC104881940		PREDICTED: uncharacterized protein LOC104881940 [Vitis vinifera]
VIT_200s0455g00050	99.3794	56.0811	142.678	2.54413	1.34717	1.77855e-11	5.74617e-11	Up	1.16634	1.16411	2.14786	2.84066	3.30829	2.74164	LOC100258324	RPP8L4; At5g48620; K15N18.9	PREDICTED: probable disease resistance RPP8-like protein 2 [Vitis vinifera]			path:vvi04626	Plant-pathogen interaction
VIT_200s0456g00030	22.5354	0	45.0709	Inf	Inf	1.56172e-19	6.50331e-19	Up	0	0	0	0.250779	0	0.0961399	LOC100246472	SD16; Synonyms=ARK2; At1g65800; F1E22.21	unnamed protein product, partial [Vitis vinifera]
VIT_200s0456g00040	101.17	57.513	144.828	2.51818	1.33238	1.74736e-11	5.64914e-11	Up	0.791798	0.66531	0.808349	1.58705	1.43042	1.64709	LOC100854728	At1g11410; T23J18.8	PREDICTED: G-type lectin S-receptor-like serine/threonine-protein kinase At1g11410 [Vitis vinifera]
VIT_200s0462g00010	52.7026	23.1337	82.2714	3.55634	1.83039	2.16052e-08	6.07863e-08	Up	2.68793	2.7514	1.88383	5.57277	8.19857	7.72186	LOC100853626	GFS10; At4g35870; F4B14_140	PREDICTED: CSC1-like protein At4g35870, partial [Vitis vinifera]	GO:0005622,GO:0006623,GO:0006811,GO:0016021	intracellular|protein targeting to vacuole|ion transport|integral component of membrane
VIT_200s0463g00020	9646.76	976.794	18316.7	18.7519	4.22896	0	0	Up	10.7113	10.4672	10.2308	145.657	145.421	145.131	LOC100245041	SCL13; At4g17230; dl4650c, FCAALL.225	PREDICTED: scarecrow-like protein 21 [Vitis vinifera]	GO:0003700,GO:0005634,GO:0005737,GO:0006351,GO:0043565	DNA binding transcription factor activity|nucleus|cytoplasm|transcription, DNA-templated|sequence-specific DNA binding
VIT_200s0463g00030	307.523	1.42783	613.619	429.758	8.74738	4.63739e-220	7.56588e-219	Up	0.0344615	0	0.0187565	5.20685	5.60441	5.15141	LOC109122192	ACA13; At3g22910; F5N5.8	unnamed protein product, partial [Vitis vinifera]	GO:0005388,GO:0005516,GO:0005524,GO:0005887,GO:0043231,GO:0046872	calcium-transporting ATPase activity|calmodulin binding|ATP binding|integral component of plasma membrane|intracellular membrane-bounded organelle|metal ion binding
VIT_200s0467g00030	106.551	148.328	64.774	0.436694	-1.19531	6.31812e-10	1.92288e-09	Down	1.62756	1.6292	1.42136	0.578783	0.450618	0.609835	LOC100251678	RPPL1; At3g14470; MOA2.9	PREDICTED: putative disease resistance RPP13-like protein 1 [Vitis vinifera]
VIT_200s0467g00040	40.3212	57.2237	23.4187	0.409248	-1.28895	4.56169e-05	0.000103873	Down	2.23119	2.9014	2.16153	0.297573	0	0.684649	LOC100251678
VIT_200s0469g00020	757.487	1169.03	345.948	0.295928	-1.75668	2.86939e-92	2.76602e-91	Down	19.6687	18.599	18.873	5.03719	4.12913	4.62856	LOC100256938	CSLE6; Os09g0478300, Os09g0478200, LOC_Os09g30130; P0556A05.32	PREDICTED: cellulose synthase-like protein E6 [Vitis vinifera]	GO:0000139,GO:0005794,GO:0005886,GO:0009833,GO:0016021,GO:0016759,GO:0016760,GO:0030244,GO:0071555	Golgi membrane|Golgi apparatus|plasma membrane|plant-type primary cell wall biogenesis|integral component of membrane|cellulose synthase activity|cellulose synthase (UDP-forming) activity|cellulose biosynthetic process|cell wall organization
VIT_200s0471g00020	9.85587	0.617387	19.0944	30.9277	4.95083	1.24396e-05	2.95268e-05	Up	0	0	0	1.18347	0.731622	0.349157	LOC104878418		PREDICTED: uncharacterized protein LOC104878418 [Vitis vinifera]
VIT_200s0475g00020	405.992	591.833	220.15	0.371981	-1.4267	6.09661e-44	3.85012e-43	Down	8.01823	8.83623	8.89963	2.5795	2.19359	2.62451	LOC100253188		PREDICTED: uncharacterized protein LOC100253188 [Vitis vinifera]
VIT_200s0477g00030	3723.88	1724.85	5722.91	3.31791	1.73028	0	0	Up	38.562	42.136	42.2959	101.588	101.198	101.563	LOC100267226	DTX27 {ECO:0000303|PubMed:11739388}; At5g65380 {ECO:0000312|Araport:AT5G65380}; MNA5.11 {ECO:0000312|EMBL:BAB11560.1}	PREDICTED: protein TRANSPARENT TESTA 12 [Vitis vinifera]	GO:0006855,GO:0015238,GO:0015297,GO:0016021	drug transmembrane transport|drug transmembrane transporter activity|antiporter activity|integral component of membrane
VIT_200s0477g00040	758.333	424.902	1091.76	2.56945	1.36146	1.07644e-71	8.92519e-71	Up	10.3176	10.2919	10.9894	22.6101	22.9767	22.0814	LOC100241671	At4g40080; T5J17.250	PREDICTED: putative clathrin assembly protein At4g40080 [Vitis vinifera]	GO:0005543,GO:0005794,GO:0005905,GO:0006897,GO:0030136	phospholipid binding|Golgi apparatus|clathrin-coated pit|endocytosis|clathrin-coated vesicle
VIT_200s0479g00020	74.0115	29.8092	118.214	3.96569	1.98757	7.97447e-12	2.61579e-11	Up	1.64694	2.7101	1.88246	5.3935	6.0021	4.33126	LOC100852860		hypothetical protein VITISV_010916 [Vitis vinifera]	GO:0000977,GO:0003700,GO:0006351,GO:0006355,GO:0006357,GO:0046983,GO:0050832,GO:0090575	RNA polymerase II regulatory region sequence-specific DNA binding|DNA binding transcription factor activity|transcription, DNA-templated|regulation of transcription, DNA-templated|regulation of transcription from RNA polymerase II promoter|protein dimerization activity|defense response to fungus|RNA polymerase II transcription factor complex
VIT_200s0480g00020	4.39518	0	8.79035	Inf	Inf	0.00352827	0.00674494	Up	0	0	0	0	0.155401	0.043286	LOC104878424	At4g04980; C17L7.1, T32N4.10	PREDICTED: uncharacterized protein At4g04980-like [Vitis vinifera]	GO:0009658,GO:0009707	chloroplast organization|chloroplast outer membrane
VIT_200s0480g00030	103.842	7.48082	200.203	26.7622	4.74213	5.10271e-73	4.28063e-72	Up	0.45769	0.236161	0.455003	8.07387	6.67285	8.10237	LOC100266870		hypothetical protein VITISV_006012 [Vitis vinifera]	GO:0004097,GO:0009543,GO:0046148,GO:0046872	catechol oxidase activity|chloroplast thylakoid lumen|pigment biosynthetic process|metal ion binding	path:vvi00350,path:vvi00950	Tyrosine metabolism|Isoquinoline alkaloid biosynthesis
VIT_200s0480g00040	144.274	7.22296	281.326	38.9489	5.28351	5.16221e-110	5.44615e-109	Up	0.271813	0.119611	0.278082	6.84647	5.85092	6.41279	LOC100266870		PREDICTED: LOW QUALITY PROTEIN: polyphenol oxidase, chloroplastic-like [Vitis vinifera]	GO:0004097,GO:0009543,GO:0046148,GO:0046872	catechol oxidase activity|chloroplast thylakoid lumen|pigment biosynthetic process|metal ion binding	path:vvi00350,path:vvi00950	Tyrosine metabolism|Isoquinoline alkaloid biosynthesis
VIT_200s0480g00100	11.1409	18.5262	3.75559	0.202718	-2.30246	0.000624225	0.00129171	Down	2.16895	0.900759	1.4217	0.208123	0.280632	0.235027	LOC100256583		PREDICTED: LOW QUALITY PROTEIN: polyphenol oxidase, chloroplastic [Vitis vinifera]	GO:0004097,GO:0009543,GO:0046148,GO:0046872	catechol oxidase activity|chloroplast thylakoid lumen|pigment biosynthetic process|metal ion binding
VIT_200s0483g00010	240.938	328.468	153.408	0.467041	-1.09838	2.07859e-17	8.17541e-17	Down	18.1956	18.3833	18.6379	6.47978	6.29869	6.88048		NAT11; At4g38050; F20D10.170	PREDICTED: nucleobase-ascorbate transporter 11 isoform X2 [Citrus sinensis]	GO:0005886,GO:0016021,GO:0022857	plasma membrane|integral component of membrane|transmembrane transporter activity
VIT_200s0483g00050	6.96391	1.40493	12.5229	8.91351	3.15599	0.000366076	0.000772894	Up	0	0	0.035314	0.136795	0.0699312	0.0651075	LOC100853146	NET2A {ECO:0000303|PubMed:22840520}; At1g58215; T18I24.12 {ECO:0000312|EMBL:AAG50760.1}	unnamed protein product, partial [Vitis vinifera]	GO:0003779,GO:0005886	actin binding|plasma membrane
VIT_200s0484g00040	6.31394	0.294722	12.3332	41.8467	5.38704	7.16175e-06	1.73335e-05	Up	0.0422601	0	0	0.336821	0.212852	0.240215	LOC104878426	At1g11410; T23J18.8	unnamed protein product, partial [Vitis vinifera]
VIT_200s0487g00010	2063.15	117.322	4008.99	34.1709	5.0947	0	0	Up	1.77858	2.03621	2.15411	50.6623	52.7763	50.4773	LOC100853370	At5g66900; MUD21.16	PREDICTED: probable disease resistance protein At5g66900 [Vitis vinifera]
VIT_200s0487g00030	2669.79	100.764	5238.81	51.9906	5.70018	0	0	Up	0.620776	0.607105	0.681444	23.9639	25.3034	25.5365	LOC100254879	At5g66900; MUD21.16	unnamed protein product, partial [Vitis vinifera]
VIT_200s0487g00050	717.789	31.4918	1404.09	44.5858	5.47851	0	0	Up	0.261039	0.303752	0.578128	13.9921	14.1956	13.8127	LOC100264041	At5g66900; MUD21.16	PREDICTED: probable disease resistance protein At5g66900 [Vitis vinifera]
VIT_200s0494g00010	6.40897	10.954	1.86391	0.170157	-2.55506	0.00582966	0.0108394	Down	0.241723	0.252364	0.087713	0.0150294	0.0458706	0.0170328	LOC100853530	GRF1; At2g22840; T20K9.5	PREDICTED: growth-regulating factor 1-like [Vitis vinifera]	GO:0005524,GO:0005634,GO:0006351,GO:0006355,GO:0009624,GO:0019760,GO:0043565,GO:0048364,GO:0061062	ATP binding|nucleus|transcription, DNA-templated|regulation of transcription, DNA-templated|response to nematode|glucosinolate metabolic process|sequence-specific DNA binding|root development|regulation of nematode larval development
VIT_200s0499g00020	6.50385	1.76446	11.2432	6.37205	2.67176	0.00235267	0.00459134	Up	0.0485385	0.148893	0.0868696	0.492518	0.459134	0.45732	LOC100267455		PREDICTED: uncharacterized protein LOC100267455 [Vitis vinifera]
VIT_200s0505g00020	5.32164	0.308693	10.3346	33.4785	5.06516	0.000269951	0.000576828	Up	0	0	0	0	0	0.0627906			hypothetical protein VITISV_004352 [Vitis vinifera]
VIT_200s0505g00030	348.58	140.756	556.403	3.95296	1.98293	2.10706e-41	1.29064e-40	Up	0.684312	0.79627	0.967928	1.8992	2.20138	1.81279	LOC104878429	ND2; Synonyms=NAD2	unnamed protein product, partial [Vitis vinifera]	GO:0005743,GO:0008137,GO:0016021,GO:0070469	mitochondrial inner membrane|NADH dehydrogenase (ubiquinone) activity|integral component of membrane|respiratory chain	path:vvi00190	Oxidative phosphorylation
VIT_200s0505g00040	4.7271	0	9.45419	Inf	Inf	2.98172e-05	6.88466e-05	Up	0	0	0	0.0434653	0.0517467	0.065493	LOC100251982	psbH {ECO:0000255|HAMAP-Rule:MF_00752}	hypothetical protein GlmaxMp13 (mitochondrion) [Glycine max]	GO:0009523,GO:0009535,GO:0015979,GO:0016021,GO:0042301,GO:0050821	photosystem II|chloroplast thylakoid membrane|photosynthesis|integral component of membrane|phosphate ion binding|protein stabilization
VIT_200s0510g00050	1845.75	289.75	3401.74	11.7403	3.55339	0	0	Up	7.80475	7.73698	8.00632	67.5726	71.1932	69.0253	LOC100259162	APF1 {ECO:0000305}; At2g17760 {ECO:0000312|Araport:AT2G17760}; T17A5.8 {ECO:0000305}	unnamed protein product, partial [Vitis vinifera]	GO:0004190,GO:0005886,GO:0006508,GO:0030163,GO:0031225	aspartic-type endopeptidase activity|plasma membrane|proteolysis|protein catabolic process|anchored component of membrane
VIT_200s0515g00020	271.422	37.7628	505.082	13.3751	3.74148	1.16822e-143	1.45094e-142	Up	0.842182	0.456447	0.444352	5.76805	5.55111	6.26178	LOC100255919	RPP13L3; At3g46730; T6H20.240	PREDICTED: probable disease resistance RPP8-like protein 4 [Vitis vinifera]			path:vvi04626	Plant-pathogen interaction
VIT_200s0515g00030	495.793	127.114	864.472	6.80079	2.7657	1.46484e-165	2.00755e-164	Up	4.18969	4.11729	4.36888	23.2294	23.9524	24.6995	LOC100252669		PREDICTED: uncharacterized protein LOC100252669 [Vitis vinifera]
VIT_200s0516g00020	3.60839	0.898137	6.31865	7.03528	2.81461	0.0222444	0.0381719	Up	0.0308494	0	0	0.139458	0.0285265	0.126563	LOC100262940	EHD1 {ECO:0000303|PubMed:18547399}; At3g20290 {ECO:0000312|Araport:AT3G20290}; MQC12.3 {ECO:0000312|EMBL:BAB02809.1}	unnamed protein product, partial [Vitis vinifera]	GO:0005509,GO:0005525,GO:0005737,GO:0005768,GO:0005886,GO:0006897,GO:0009506,GO:0010008,GO:0016020,GO:0016787,GO:0032456,GO:0042538,GO:0043231,GO:0051260	calcium ion binding|GTP binding|cytoplasm|endosome|plasma membrane|endocytosis|plasmodesma|endosome membrane|membrane|hydrolase activity|endocytic recycling|hyperosmotic salinity response|intracellular membrane-bounded organelle|protein homooligomerization	path:vvi04144	Endocytosis
VIT_200s0524g00010	38.7388	25.6092	51.8684	2.02538	1.0182	0.00151368	0.0030179	Up	0.605171	1.38412	1.64669	1.42454	2.10268	2.08715	LOC100264137	PUB9; At3g07360; F21O3.7	PREDICTED: U-box domain-containing protein 9 [Vitis vinifera]	GO:0004842,GO:0005634,GO:0005737,GO:0005886,GO:0009738,GO:0016567,GO:0070696,GO:0071215	ubiquitin-protein transferase activity|nucleus|cytoplasm|plasma membrane|abscisic acid-activated signaling pathway|protein ubiquitination|transmembrane receptor protein serine/threonine kinase binding|cellular response to abscisic acid stimulus
VIT_200s0524g00030	993.881	656.836	1330.93	2.02627	1.01882	3.69888e-40	2.23074e-39	Up	10.9485	9.15333	10.4436	15.826	16.2132	16.9756	LOC100264137	PUB9; At3g07360; F21O3.7	PREDICTED: U-box domain-containing protein 9 [Vitis vinifera]	GO:0004842,GO:0005634,GO:0005737,GO:0005886,GO:0009738,GO:0016567,GO:0070696,GO:0071215	ubiquitin-protein transferase activity|nucleus|cytoplasm|plasma membrane|abscisic acid-activated signaling pathway|protein ubiquitination|transmembrane receptor protein serine/threonine kinase binding|cellular response to abscisic acid stimulus
VIT_200s0525g00020	187.363	87.782	286.945	3.26884	1.70878	1.16426e-30	6.10826e-30	Up	1.85758	1.43143	1.72153	4.05903	3.90414	3.58021	LOC100262930		PREDICTED: squalene epoxidase 3-like [Vitis vinifera]	GO:0004506,GO:0016021,GO:0050660	squalene monooxygenase activity|integral component of membrane|flavin adenine dinucleotide binding	path:vvi00100,path:vvi00909	Steroid biosynthesis|Sesquiterpenoid and triterpenoid biosynthesis
VIT_200s0525g00030	47.2058	67.767	26.6446	0.39318	-1.34674	4.03739e-06	9.94641e-06	Down	1.46836	1.11693	1.40137	0.326755	0.355118	0.45802	LOC100242428	PCMP-E84; At3g49740; T16K5.90	PREDICTED: pentatricopeptide repeat-containing protein At3g49740 [Vitis vinifera]
VIT_200s0525g00055	18.2925	26.8148	9.7701	0.364355	-1.45658	0.00222425	0.00435508	Down	0.661124	1.15898	1.14757	0.0726779	0.147984	0.165693	LOC104879471		hypothetical protein VITISV_018223 [Vitis vinifera]
VIT_200s0527g00030	4.46438	0	8.92877	Inf	Inf	4.87329e-05	0.000110677	Up	0	0	0	0.180004	0.273095	0.135554	LOC100260626	AGP30 {ECO:0000303|PubMed:14535889}; At2g33790 {ECO:0000312|Araport:AT2G33790}	PREDICTED: pistil-specific extensin-like protein [Vitis vinifera]	GO:0005576,GO:0005618,GO:2000033,GO:2000280	extracellular region|cell wall|regulation of seed dormancy process|regulation of root development
VIT_200s0531g00020	13.4793	6.09877	20.8599	3.42034	1.77414	0.00179375	0.00354972	Up	16.3305	4.80236	7.86137	12.3428	2.00045	14.3279	LOC100251803		unnamed protein product, partial [Vitis vinifera]
VIT_200s0531g00030	373.903	158.38	589.426	3.7216	1.89592	6.99996e-59	5.20733e-58	Up	9.66103	11.6039	10.8211	30.3206	27.2097	31.8539	LOC100251803	CAR11 {ECO:0000305}; At5g47710 {ECO:0000312|Araport:AT5G47710}	PREDICTED: probable ADP-ribosylation factor GTPase-activating protein AGD13 [Vitis vinifera]	GO:0005096,GO:0005543,GO:0005634,GO:0005773,GO:0005886,GO:0009738,GO:0009789,GO:0043547,GO:0046872	GTPase activator activity|phospholipid binding|nucleus|vacuole|plasma membrane|abscisic acid-activated signaling pathway|positive regulation of abscisic acid-activated signaling pathway|positive regulation of GTPase activity|metal ion binding
VIT_200s0531g00040	36.554	20.4025	52.7054	2.58329	1.36921	2.35049e-05	5.46411e-05	Up	0.707736	0.754447	0.658031	1.59529	1.31381	1.01456	LOC100257026	ALKBH2; At2g22260; T26C19.8	unnamed protein product, partial [Vitis vinifera]	GO:0005634,GO:0006281,GO:0035514,GO:0046872,GO:0103053	nucleus|DNA repair|DNA demethylase activity|metal ion binding|1-ethyladenine demethylase activity
VIT_200s0531g00060	4.78181	1.73652	7.82709	4.50735	2.17228	0.0315714	0.052926	Up	0	0.0359366	0	0.210705	0.154444	0.137247	LOC100267303	CSLE1; At1g55850; F14J16.9	unnamed protein product, partial [Vitis vinifera]	GO:0000139,GO:0005783,GO:0005794,GO:0005886,GO:0009833,GO:0016021,GO:0016759,GO:0016760,GO:0030244,GO:0071555	Golgi membrane|endoplasmic reticulum|Golgi apparatus|plasma membrane|plant-type primary cell wall biogenesis|integral component of membrane|cellulose synthase activity|cellulose synthase (UDP-forming) activity|cellulose biosynthetic process|cell wall organization
VIT_200s0532g00030	1034	1550.9	517.113	0.333428	-1.58455	2.48918e-118	2.75308e-117	Down	144.16	140.59	129.837	37.1788	35.585	32.2988	TRX	CXXS1; At1g11530; T23J18.19	unnamed protein product, partial [Vitis vinifera]	GO:0003756,GO:0004791,GO:0005829,GO:0006662,GO:0015035,GO:0016671,GO:0034599,GO:0045454,GO:0047134	protein disulfide isomerase activity|thioredoxin-disulfide reductase activity|cytosol|glycerol ether metabolic process|protein disulfide oxidoreductase activity|oxidoreductase activity, acting on a sulfur group of donors, disulfide as acceptor|cellular response to oxidative stress|cell redox homeostasis|protein-disulfide reductase activity
VIT_200s0532g00070	6.10822	2.39077	9.82567	4.10983	2.03908	0.0188222	0.0326717	Up	0.0598911	0.0638999	0.018584	0.124483	0.109122	0.161068	LOC100852482	CRK10; Synonyms=RLK4; At4g23180; F21P8.70	PREDICTED: putative receptor-like protein kinase At4g00960 [Vitis vinifera]
VIT_200s0533g00010	2982.44	729.425	5235.45	7.1775	2.84348	0	0	Up	35.1538	39.5293	37.5529	202.403	194.861	203.396	LOC100253628		PREDICTED: uncharacterized protein LOC100253628 isoform X1 [Vitis vinifera]
VIT_200s0533g00020	2429.37	3731.16	1127.59	0.302209	-1.72638	4.71257e-266	8.70157e-265	Down	38.065	42.3721	40.5519	9.82389	9.00473	8.98059	LOC100253528		PREDICTED: zeaxanthin epoxidase, chloroplastic isoform X1 [Vitis vinifera]	GO:0002239,GO:0004497,GO:0044550,GO:0071949	response to oomycetes|monooxygenase activity|secondary metabolite biosynthetic process|FAD binding
VIT_200s0533g00030	13.313	0.617387	26.0086	42.1268	5.39667	1.66222e-11	5.37965e-11	Up	0	0	0	0.354286	0.929799	0.460896	LOC104878715	CER26L; At3g23840; F14O13.3	unnamed protein product, partial [Vitis vinifera]	GO:0009535,GO:0009555,GO:0016747,GO:0042761,GO:0071555	chloroplast thylakoid membrane|pollen development|transferase activity, transferring acyl groups other than amino-acyl groups|very long-chain fatty acid biosynthetic process|cell wall organization
VIT_200s0533g00040	165.864	231.267	100.462	0.4344	-1.2029	3.01296e-12	1.00587e-11	Down	7.138	5.30714	5.93627	1.64082	2.14913	2.47129	LOC100258674		PREDICTED: uncharacterized protein LOC100258674 isoform X3 [Vitis vinifera]
VIT_200s0533g00050	2745.93	460.264	5031.59	10.932	3.45048	0	0	Up	15.4881	18.9407	18.2331	166.848	176.234	176.074	LOC100852642		hypothetical protein VITISV_034112 [Vitis vinifera]
VIT_200s0540g00010	18.2886	4.72683	31.8503	6.73819	2.75236	1.68146e-06	4.23977e-06	Up	0	0.228038	0.13329	0.293804	0.133673	0.259977	LOC100258593	SD18; Synonyms=ARK3; At4g21380; T6K22.110	PREDICTED: uncharacterized protein LOC100258593 [Vitis vinifera]
VIT_200s0540g00020	137.527	56.7996	218.255	3.84254	1.94206	8.15552e-29	4.13992e-28	Up	0.468105	0.732213	0.562642	1.81228	1.62852	1.65786	LOC100258593	CES101; At3g16030; MSL1.2	unnamed protein product, partial [Vitis vinifera]
VIT_200s0540g00045	2.08919	0	4.17838	Inf	Inf	0.0130465	0.0232009	Up	0	0	0	0.895965	0	0	LOC100255594		PREDICTED: uncharacterized protein LOC100255594 [Vitis vinifera]
VIT_200s0540g00050	10.5184	0	21.0369	Inf	Inf	4.42274e-11	1.40641e-10	Up	0	0	0	0.754021	0.993946	0.701969	LOC104877292	CHIT1	PREDICTED: LOW QUALITY PROTEIN: chitotriosidase-1-like, partial [Vitis vinifera]	GO:0000272,GO:0004553,GO:0004568,GO:0005576,GO:0005615,GO:0005764,GO:0006032,GO:0006955,GO:0008061,GO:0008843,GO:0009617,GO:0035580,GO:0043312,GO:0044245,GO:1904724	polysaccharide catabolic process|hydrolase activity, hydrolyzing O-glycosyl compounds|chitinase activity|extracellular region|extracellular space|lysosome|chitin catabolic process|immune response|chitin binding|endochitinase activity|response to bacterium|specific granule lumen|neutrophil degranulation|polysaccharide digestion|tertiary granule lumen	path:vvi00520	Amino sugar and nucleotide sugar metabolism
VIT_200s0541g00020	7.07015	10.8663	3.27396	0.301294	-1.73076	0.039934	0.0659958	Down	0.464422	0.524174	0.364487	0.306563	0.1043	0.0579722	LOC104878442		hypothetical protein VITISV_018458 [Vitis vinifera]
VIT_200s0551g00030	505.232	319.693	690.772	2.16074	1.11152	6.18676e-35	3.47444e-34	Up	21.7458	23.9697	22.3237	36.9185	34.1601	36.7844	LOC100852861	sec61a; DDB_G0278885	PREDICTED: protein transport protein Sec61 subunit alpha-like [Vitis vinifera]	GO:0005783,GO:0005789,GO:0015450,GO:0016021,GO:0031204	endoplasmic reticulum|endoplasmic reticulum membrane|P-P-bond-hydrolysis-driven protein transmembrane transporter activity|integral component of membrane|posttranslational protein targeting to membrane, translocation	path:vvi03060,path:vvi04141,path:vvi04145	Protein export|Protein processing in endoplasmic reticulum|Phagosome
VIT_200s0551g00040	38.6974	58.2134	19.1815	0.329503	-1.60164	1.2503e-06	3.17806e-06	Down	2.75437	3.0825	2.3144	0.894027	0.538357	0.744504	LOC100247314	POLR3F	unnamed protein product, partial [Vitis vinifera]	GO:0003690,GO:0003899,GO:0005654,GO:0005666,GO:0005829,GO:0006359,GO:0006383,GO:0032481,GO:0032728,GO:0045087,GO:0045089,GO:0051607	double-stranded DNA binding|DNA-directed 5'-3' RNA polymerase activity|nucleoplasm|DNA-directed RNA polymerase III complex|cytosol|regulation of transcription from RNA polymerase III promoter|transcription from RNA polymerase III promoter|positive regulation of type I interferon production|positive regulation of interferon-beta production|innate immune response|positive regulation of innate immun…	path:vvi00230,path:vvi00240,path:vvi03020	Purine metabolism|Pyrimidine metabolism|RNA polymerase
VIT_200s0555g00020	457.87	711.458	204.282	0.287132	-1.80021	1.82096e-46	1.17789e-45	Down	10.9048	10.2551	11.9879	2.65357	2.40998	2.99585	LOC100253887		PREDICTED: flavonoid 3'-monooxygenase-like [Vitis vinifera]	GO:0005506,GO:0009813,GO:0016020,GO:0016021,GO:0016709,GO:0016711,GO:0020037,GO:0044550	iron ion binding|flavonoid biosynthetic process|membrane|integral component of membrane|oxidoreductase activity, acting on paired donors, with incorporation or reduction of molecular oxygen, NAD(P)H as one donor, and incorporation of one atom of oxygen|flavonoid 3'-monooxygenase activity|heme binding|secondary metabolite biosynthetic process
VIT_200s0561g00020	2.9065	0	5.81301	Inf	Inf	0.0061185	0.0113451	Up	0	0	0	0.0319311	0.228885	0.217294	LOC100853236	TSJT1	PREDICTED: stem-specific protein TSJT1-like [Vitis vinifera]
VIT_200s0567g00010	1262.52	420.675	2104.37	5.00237	2.32261	1.10661e-282	2.12925e-281	Up	4.08147	4.02405	3.97038	15.1951	14.554	15.6011	LOC100245919	MAPKKK5 {ECO:0000303|PubMed:27679653}; Synonyms=MAP3KG {ECO:0000303|PubMed:10095117}; At5g66850 {ECO:0000312|Araport:AT5G66850}; MUD21.11 {ECO:0000312|EMBL:BAB08627.1}	PREDICTED: mitogen-activated protein kinase kinase kinase YODA isoform X1 [Vitis vinifera]	GO:0000187,GO:0004674,GO:0004709,GO:0005524,GO:0005829,GO:0005886,GO:0006952,GO:0007346,GO:0010200,GO:0031098,GO:0032147,GO:0045088,GO:0046777,GO:0071323,GO:1900150,GO:2000071	activation of MAPK activity|protein serine/threonine kinase activity|MAP kinase kinase kinase activity|ATP binding|cytosol|plasma membrane|defense response|regulation of mitotic cell cycle|response to chitin|stress-activated protein kinase signaling cascade|activation of protein kinase activity|regulation of innate immune response|protein autophosphorylation|cellular response to chitin|regulation…
VIT_200s0568g00030	15.1416	20.4382	9.84495	0.481695	-1.05381	0.0428469	0.0703829	Down	5.40298	2.58609	2.2194	0.984912	1.49977	1.39808	LOC100247110		unnamed protein product, partial [Vitis vinifera]
VIT_200s0572g00020	2.75812	0.603415	4.91283	8.14171	3.02533	0.0427816	0.0702873	Up	0.0260306	0.0274042	0	0.0469645	0.0720814	0.107014	LOC100853679		PREDICTED: (3S,6E)-nerolidol synthase 1-like [Vitis vinifera]	GO:0000287,GO:0005829,GO:0010333,GO:0016114	magnesium ion binding|cytosol|terpene synthase activity|terpenoid biosynthetic process	path:vvi00909	Sesquiterpenoid and triterpenoid biosynthesis
VIT_200s0583g00030	35.069	12.6308	57.5072	4.55293	2.1868	4.29034e-10	1.31498e-09	Up	0.449206	0.434287	0.241946	1.27555	1.39054	1.3915	LOC100854247	Os02g0639600, LOC_Os02g42660; OsJ_07673, OSJNBa0014E22.44, P0010C01.20	PREDICTED: sphingolipid delta(4)-desaturase DES1-like [Vitis vinifera]	GO:0005789,GO:0006633,GO:0016021,GO:0042284,GO:0046513	endoplasmic reticulum membrane|fatty acid biosynthetic process|integral component of membrane|sphingolipid delta-4 desaturase activity|ceramide biosynthetic process	path:vvi00600	Sphingolipid metabolism
VIT_200s0586g00030	11.9642	0.889217	23.0392	25.9096	4.69541	1.56533e-09	4.66615e-09	Up	0	0.0692072	0	0.458763	0.595612	0.312544	LOC100854489	TSJT1	PREDICTED: stem-specific protein TSJT1 [Vitis vinifera]
VIT_200s0587g00030	1284.68	505.799	2063.57	4.07982	2.02851	3.09218e-228	5.14882e-227	Up	9.33881	10.3311	9.18913	32.8347	29.937	31.668	LOC100267148	CBSX5; At4g27460; F27G19.60	PREDICTED: CBS domain-containing protein CBSX5 [Vitis vinifera]
VIT_200s0590g00010	99.0241	64.0982	133.95	2.08976	1.06334	7.5959e-08	2.07265e-07	Up	1.9779	2.75722	2.92384	4.07346	4.95311	4.29717	LOC100266094	ccmE {ECO:0000255|HAMAP-Rule:MF_01959}; Synonyms=cycJ {ECO:0000255|HAMAP-Rule:MF_01959}; Rru_A0036	PREDICTED: uncharacterized protein LOC100266094 [Vitis vinifera]	GO:0005886,GO:0016021,GO:0017003,GO:0017004,GO:0046872	plasma membrane|integral component of membrane|protein-heme linkage|cytochrome complex assembly|metal ion binding
VIT_200s0591g00020	552.871	845.323	260.419	0.30807	-1.69867	1.53744e-78	1.34417e-77	Down	75.5423	64.1906	64.875	16.7023	17.78	17.0375	LOC100251487	DHS1; At4g39980; T5J17.150	PREDICTED: phospho-2-dehydro-3-deoxyheptonate aldolase 1, chloroplastic-like, partial [Vitis vinifera]	GO:0003849,GO:0005739,GO:0009073,GO:0009423,GO:0009507,GO:0009611	3-deoxy-7-phosphoheptulonate synthase activity|mitochondrion|aromatic amino acid family biosynthetic process|chorismate biosynthetic process|chloroplast|response to wounding	path:vvi00400	Phenylalanine, tyrosine and tryptophan biosynthesis
VIT_200s0592g00010	222.415	316.731	128.098	0.40444	-1.306	1.02522e-17	4.07333e-17	Down	5.45283	4.79914	4.75104	1.70681	1.78584	1.43448	LOC100262452	PCMP-E12; At4g16470; dl4260c, FCAALL.374	unnamed protein product, partial [Vitis vinifera]			path:vvi00240	Pyrimidine metabolism
VIT_200s0592g00020	58.5004	95.4892	21.5115	0.225276	-2.15023	1.57838e-14	5.71138e-14	Down	1.52103	1.57256	1.69498	0.535173	0.223704	0.180195	LOC100260361	At5g64320; MSJ1.16	PREDICTED: pentatricopeptide repeat-containing protein At5g64320, mitochondrial [Vitis vinifera]
VIT_200s0592g00025	16.5645	25.4875	7.64161	0.299818	-1.73784	0.000599752	0.00124319	Down	2.08329	1.46523	1.97363	0.310246	0.379358	0.630485	WRKY20	WRKY20; At4g26640; T15N24.90	hypothetical protein VITISV_039437 [Vitis vinifera]	GO:0003700,GO:0005634,GO:0006351,GO:0009611,GO:0009961,GO:0043565,GO:0045893	DNA binding transcription factor activity|nucleus|transcription, DNA-templated|response to wounding|response to 1-aminocyclopropane-1-carboxylic acid|sequence-specific DNA binding|positive regulation of transcription, DNA-templated
VIT_200s0595g00010	3.38133	0.81549	5.94717	7.29276	2.86647	0.0309933	0.0520289	Up	0.0264876	0.0276956	0.145635	0.126899	0.260364	0.115314	LOC100249824	At1g11410; T23J18.8	unnamed protein product, partial [Vitis vinifera]
VIT_200s0601g00010	97.6051	142.557	52.6536	0.369353	-1.43693	2.97377e-12	9.9306e-12	Down	1.61159	1.90986	2.1163	0.385257	0.526114	0.356955	LOC104878466	EMB2279; At1g30610; T5I8.6	hypothetical protein VITISV_035769 [Vitis vinifera]
VIT_200s0615g00010	102.057	0	204.114	Inf	Inf	9.42644e-35	5.27794e-34	Up	0	0	0	1.75243	1.40736	1.84192	LOC100855376	CAD	PREDICTED: probable mannitol dehydrogenase [Vitis vinifera]	GO:0008270,GO:0046029	zinc ion binding|mannitol dehydrogenase activity	path:vvi00940	Phenylpropanoid biosynthesis
VIT_200s0615g00020	3731.47	3.50098	7459.45	2130.67	11.0571	0	0	Up	0.138805	0.108196	0.125179	151.185	146.969	164.614	LOC100855415	CAD	PREDICTED: probable mannitol dehydrogenase [Vitis vinifera]	GO:0008270,GO:0046029	zinc ion binding|mannitol dehydrogenase activity	path:vvi00940	Phenylpropanoid biosynthesis
VIT_200s0615g00030	44902.9	2152.49	87653.3	40.7217	5.34773	0	0	Up	52.0876	53.429	49.734	1545.79	1568.28	1522.88	LOC100255907	CAD	PREDICTED: probable mannitol dehydrogenase isoform X2 [Vitis vinifera]	GO:0008270,GO:0046029	zinc ion binding|mannitol dehydrogenase activity	path:vvi00940	Phenylpropanoid biosynthesis
VIT_200s0615g00040	14.7066	0.27183	29.1413	107.204	6.74422	5.52942e-14	1.96562e-13	Up	0	0	0	0	0	0	LOC100255907					path:vvi00940	Phenylpropanoid biosynthesis
VIT_200s0620g00010	2424.22	39.1322	4809.31	122.899	6.94133	0	0	Up	0.57824	0.634658	0.365648	54.952	57.6237	55.4793	LOC100247003	At4g16820; dl4435w, FCAALL.42	PREDICTED: phospholipase A1-Ibeta2, chloroplastic [Vitis vinifera]	GO:0004806,GO:0008970,GO:0009507,GO:0016042,GO:0047714	triglyceride lipase activity|phosphatidylcholine 1-acylhydrolase activity|chloroplast|lipid catabolic process|galactolipase activity
VIT_200s0625g00020	11.1836	6.30193	16.0652	2.54925	1.35007	0.0282439	0.0477508	Up	0.0832723	0.106405	0.108515	0.203406	0.159828	0.141703	LOC100852871	ABCG11; Synonyms=COF1, DSO, PEL1, WBC11; At1g17840; F2H15.7	PREDICTED: ABC transporter G family member 11-like [Vitis vinifera]	GO:0005524,GO:0005886,GO:0009611,GO:0009651,GO:0009737,GO:0009897,GO:0010222,GO:0010588,GO:0015245,GO:0015908,GO:0016021,GO:0042626,GO:0042803,GO:0080051	ATP binding|plasma membrane|response to wounding|response to salt stress|response to abscisic acid|external side of plasma membrane|stem vascular tissue pattern formation|cotyledon vascular tissue pattern formation|fatty acid transmembrane transporter activity|fatty acid transport|integral component of membrane|ATPase activity, coupled to transmembrane movement of substances|protein homodimerizat…
VIT_200s0629g00010	5.01508	0.27183	9.75833	35.8987	5.16586	0.000120514	0.000264865	Up	0	0	0.0172678	0.097507	0.179257	0.176572		ND4; Synonyms=NAD4	hypothetical protein VITISV_038986 [Vitis vinifera]	GO:0008137,GO:0016021,GO:0031966,GO:0042773,GO:0070469	NADH dehydrogenase (ubiquinone) activity|integral component of membrane|mitochondrial membrane|ATP synthesis coupled electron transport|respiratory chain
VIT_200s0629g00020	76.4107	21.1454	131.676	6.22717	2.63858	9.54735e-27	4.66665e-26	Up	0.130485	0.208944	0.245466	0.983378	1.11032	0.966779		ND4; Synonyms=NAD4	hypothetical protein B456_001G166300 [Gossypium raimondii]	GO:0008137,GO:0016021,GO:0031966,GO:0042773,GO:0070469	NADH dehydrogenase (ubiquinone) activity|integral component of membrane|mitochondrial membrane|ATP synthesis coupled electron transport|respiratory chain
VIT_200s0642g00010	382.453	166.32	598.587	3.599	1.8476	4.89874e-55	3.49515e-54	Up	11.0605	10.3048	11.5496	30.2349	29.6689	25.23	LOC100853963	CHIP {ECO:0000303|PubMed:20028838}; Synonyms=PUB61; At3g07370 {ECO:0000312|Araport:AT3G07370}; F21O3.8 {ECO:0000312|EMBL:AAF02162.1}	PREDICTED: E3 ubiquitin-protein ligase CHIP [Vitis vinifera]	GO:0004842,GO:0009266,GO:0009651,GO:0009737,GO:0016567,GO:0051087	ubiquitin-protein transferase activity|response to temperature stimulus|response to salt stress|response to abscisic acid|protein ubiquitination|chaperone binding	path:vvi04120,path:vvi04141	Ubiquitin mediated proteolysis|Protein processing in endoplasmic reticulum
VIT_200s0662g00010	500.818	672.368	329.267	0.489713	-1.02999	2.94456e-29	1.50512e-28	Down	6.2646	7.34839	7.15431	2.81532	2.53675	2.18078	LOC100255430	Acx	PREDICTED: acyl-coenzyme A oxidase, peroxisomal [Vitis vinifera]	GO:0003997,GO:0006635,GO:0009514,GO:0071949	acyl-CoA oxidase activity|fatty acid beta-oxidation|glyoxysome|FAD binding	path:vvi00071,path:vvi00592,path:vvi01040,path:vvi04146	Fatty acid degradation|alpha-Linolenic acid metabolism|Biosynthesis of unsaturated fatty acids|Peroxisome
VIT_200s0662g00030	493.203	746.03	240.376	0.322207	-1.63394	2.43572e-66	1.92916e-65	Down	15.4982	15.6502	15.9779	4.06394	4.53457	4.83126	LOC100261438	RAP2-4; Synonyms=ERF059; At1g78080; F28K19.29, T11I11.1	DRE transcription factor 1 [Vitis pseudoreticulata]	GO:0003677,GO:0003700,GO:0005634,GO:0006351,GO:0006970,GO:0009409,GO:0009414,GO:0009416,GO:0009611,GO:0009651,GO:0009736,GO:0009873,GO:0043565,GO:0045595,GO:0071472	DNA binding|DNA binding transcription factor activity|nucleus|transcription, DNA-templated|response to osmotic stress|response to cold|response to water deprivation|response to light stimulus|response to wounding|response to salt stress|cytokinin-activated signaling pathway|ethylene-activated signaling pathway|sequence-specific DNA binding|regulation of cell differentiation|cellular response to s…
VIT_200s0662g00040	1563.37	2221.07	905.673	0.407764	-1.29419	3.56528e-114	3.84676e-113	Down	73.1974	72.3813	72.453	24.3027	23.8879	22.3483	LOC100261438	RAP2-4; Synonyms=ERF059; At1g78080; F28K19.29, T11I11.1	PREDICTED: ethylene-responsive transcription factor RAP2-4-like isoform X1 [Vitis vinifera]	GO:0003677,GO:0003700,GO:0005634,GO:0006351,GO:0006970,GO:0009409,GO:0009414,GO:0009416,GO:0009611,GO:0009651,GO:0009736,GO:0009873,GO:0043565,GO:0045595,GO:0071472	DNA binding|DNA binding transcription factor activity|nucleus|transcription, DNA-templated|response to osmotic stress|response to cold|response to water deprivation|response to light stimulus|response to wounding|response to salt stress|cytokinin-activated signaling pathway|ethylene-activated signaling pathway|sequence-specific DNA binding|regulation of cell differentiation|cellular response to s…
VIT_200s0669g00010	263.588	110.792	416.385	3.75825	1.91006	6.59714e-10	2.00629e-09	Up	2.33426	2.55963	3.99453	7.56772	10.623	9.54255	LOC100853963	CHIP {ECO:0000303|PubMed:20028838}; Synonyms=PUB61; At3g07370 {ECO:0000312|Araport:AT3G07370}; F21O3.8 {ECO:0000312|EMBL:AAF02162.1}	PREDICTED: E3 ubiquitin-protein ligase CHIP [Vitis vinifera]	GO:0004842,GO:0009266,GO:0009651,GO:0009737,GO:0016567,GO:0051087	ubiquitin-protein transferase activity|response to temperature stimulus|response to salt stress|response to abscisic acid|protein ubiquitination|chaperone binding	path:vvi04120,path:vvi04141	Ubiquitin mediated proteolysis|Protein processing in endoplasmic reticulum
VIT_200s0682g00030	59.1312	95.4481	22.8142	0.239022	-2.06479	5.01286e-14	1.78513e-13	Down	1.51927	1.20226	1.48098	0.16101	0.234892	0.26143	LOC100262923		PREDICTED: uncharacterized protein LOC100262923 isoform X1 [Vitis vinifera]
VIT_200s0684g00030	4071.75	5667.02	2476.48	0.436999	-1.1943	6.27111e-188	9.22553e-187	Down	216.913	212.792	221.117	76.0774	76.47	80.8375	LOC100259157	STR15; Synonyms=DIN1, SEN1; At4g35770; F4B14.3, F8D20.280	PREDICTED: thiosulfate sulfurtransferase 16, chloroplastic [Vitis vinifera]	GO:0006979,GO:0007568,GO:0009507,GO:0009579,GO:0009611,GO:0009753	response to oxidative stress|aging|chloroplast|thylakoid|response to wounding|response to jasmonic acid
VIT_200s0691g00010	214.93	0.580523	429.28	739.471	9.53035	6.01364e-206	9.41827e-205	Up	0	0.00863488	0.00754814	2.67342	2.7251	2.77386	LOC109122192	ACA13; At3g22910; F5N5.8	PREDICTED: putative calcium-transporting ATPase 13, plasma membrane-type [Vitis vinifera]	GO:0005388,GO:0005516,GO:0005524,GO:0005887,GO:0043231,GO:0046872	calcium-transporting ATPase activity|calmodulin binding|ATP binding|integral component of plasma membrane|intracellular membrane-bounded organelle|metal ion binding
VIT_200s0698g00010	3669.71	5553.16	1786.27	0.321667	-1.63636	3.78276e-105	3.90584e-104	Down	95.1619	87.232	89.4228	22.7551	22.214	21.4712	GCAT	CAT1; Synonyms=SU1	PREDICTED: catalase isozyme 1-like [Vitis vinifera]	GO:0004096,GO:0005634,GO:0006979,GO:0009514,GO:0009845,GO:0020037,GO:0042744,GO:0046872	catalase activity|nucleus|response to oxidative stress|glyoxysome|seed germination|heme binding|hydrogen peroxide catabolic process|metal ion binding	path:vvi00380,path:vvi00630,path:vvi04016,path:vvi04146	Tryptophan metabolism|Glyoxylate and dicarboxylate metabolism|MAPK signaling pathway - plant|Peroxisome
VIT_200s0705g00010	13.1638	18.9149	7.4128	0.391903	-1.35143	0.0192544	0.0333741	Down	0.521778	0.643749	0.590063	0.293419	0.136611	0.151875	LOC100256210	CYP81E8 {ECO:0000303|PubMed:14617078}	PREDICTED: cytochrome P450 81E8-like [Vitis vinifera]	GO:0004497,GO:0005506,GO:0016021,GO:0016705,GO:0020037	monooxygenase activity|iron ion binding|integral component of membrane|oxidoreductase activity, acting on paired donors, with incorporation or reduction of molecular oxygen|heme binding
VIT_200s0731g00010	20.1977	0	40.3953	Inf	Inf	7.92501e-21	3.41268e-20	Up	0	0	0	0.754299	0.904734	0.653657	LOC100855074	TT10; Synonyms=LAC15; At5g48100; MDN11.18	PREDICTED: laccase-15-like [Vitis vinifera]	GO:0005507,GO:0009809,GO:0010023,GO:0016722,GO:0046274,GO:0046688,GO:0048046,GO:0052716	copper ion binding|lignin biosynthetic process|proanthocyanidin biosynthetic process|oxidoreductase activity, oxidizing metal ions|lignin catabolic process|response to copper ion|apoplast|hydroquinone:oxygen oxidoreductase activity
VIT_200s0733g00010	171.997	13.4641	330.53	24.5489	4.61759	5.45777e-114	5.87038e-113	Up	0.317859	0.170143	0.296483	6.05964	7.27706	5.6192	LOC104878494	ATPA	PREDICTED: LOW QUALITY PROTEIN: ATP synthase subunit alpha, mitochondrial [Vitis vinifera]	GO:0005524,GO:0005743,GO:0015986,GO:0045261,GO:0046933	ATP binding|mitochondrial inner membrane|ATP synthesis coupled proton transport|proton-transporting ATP synthase complex, catalytic core F(1)|proton-transporting ATP synthase activity, rotational mechanism	path:vvi00190	Oxidative phosphorylation
VIT_200s0743g00010	3.96072	0.27183	7.6496	28.1411	4.81461	0.00364171	0.00695249	Up	0	0	0	0.184632	0.188914	0.0522794	LOC104877369	At1g11300; T28P6.6	unnamed protein product, partial [Vitis vinifera]
VIT_200s0743g00020	11.0713	0.852353	21.2902	24.9781	4.64259	1.54795e-08	4.39188e-08	Up	0	0	0	0.337169	0.217989	0.283694	LOC100855315	SD113; Synonyms=CBRLK1, RKS2; At1g11350; T23J18.2	PREDICTED: G-type lectin S-receptor-like serine/threonine-protein kinase At1g11330 [Vitis vinifera]
VIT_200s0743g00030	4.85313	0.852353	8.85391	10.3876	3.37679	0.00222776	0.00436117	Up	0	0	0	0.412687	0.378284	0.14123	LOC100241174	At1g11330; T28P6.2	unnamed protein product, partial [Vitis vinifera]
VIT_200s0748g00020	206.812	1.75941	411.864	234.092	7.87093	5.42985e-191	8.09601e-190	Up	0.0967566	0	0.0223792	9.67484	9.91359	9.723	LOC100855392	CRK25; At4g05200; C17L7.120, C6L9.3	PREDICTED: putative receptor-like protein kinase At4g00960 [Vitis vinifera]
VIT_200s0753g00020	286.408	440.858	131.958	0.299321	-1.74023	6.23567e-45	3.97731e-44	Down	4.49809	8.80278	6.55725	2.05891	2.15602	1.17772	LOC100265411		PREDICTED: histone H2A [Ziziphus jujuba]	GO:0000786,GO:0003677,GO:0005634,GO:0046982	nucleosome|DNA binding|nucleus|protein heterodimerization activity
VIT_200s0762g00030	16.1912	27.7855	4.59693	0.165443	-2.59559	2.44685e-06	6.11561e-06	Down	1.00854	0.412969	0.820699	0.0682275	0.0466585	0.155654	LOC100246449	At1g11330; T28P6.2	PREDICTED: G-type lectin S-receptor-like serine/threonine-protein kinase At1g11330 [Vitis vinifera]
VIT_200s0762g00040	27.6739	11.678	43.6698	3.73951	1.90285	1.04049e-06	2.65728e-06	Up	0.34489	0.404644	0.354843	0.77092	0.787987	1.05374	LOC100852643	At1g11330; T28P6.2	PREDICTED: G-type lectin S-receptor-like serine/threonine-protein kinase At1g11330, partial [Vitis vinifera]
VIT_200s0771g00020	163.207	106.597	219.817	2.06213	1.04413	8.50446e-12	2.78587e-11	Up	0.802524	0.656537	0.740795	1.09565	1.21947	1.12882	LOC100241399	PCMP-H79; At3g49710; T16K5.60	PREDICTED: pentatricopeptide repeat-containing protein At3g49710 [Vitis vinifera]
VIT_200s0772g00010	572.625	275.826	869.424	3.15207	1.6563	3.88866e-80	3.45715e-79	Up	4.07826	4.45463	4.13126	9.92497	9.76839	10.4959	LOC100852934	PUB50; At5g65500; K19O4.3	PREDICTED: putative U-box domain-containing protein 50, partial [Vitis vinifera]	GO:0004672,GO:0004842,GO:0005524	protein kinase activity|ubiquitin-protein transferase activity|ATP binding
VIT_200s0779g00010	1403.36	2409.6	397.118	0.164807	-2.60115	0	0	Down	66.3963	65.7413	66.3029	9.21091	7.19621	8.20974	LOC100853077		PREDICTED: uncharacterized protein LOC100853077 [Vitis vinifera]
VIT_200s0780g00010	1509.06	662.066	2356.06	3.55864	1.83133	1.58246e-216	2.54919e-215	Up	11.9365	11.3256	10.3133	33.0739	32.2671	32.5393	LOC100251605	PFK2 {ECO:0000255|HAMAP-Rule:MF_03186}; At5g47810; MCA23.13	unnamed protein product, partial [Vitis vinifera]	GO:0003872,GO:0005524,GO:0005829,GO:0006002,GO:0006096,GO:0046872	6-phosphofructokinase activity|ATP binding|cytosol|fructose 6-phosphate metabolic process|glycolytic process|metal ion binding	path:vvi00010,path:vvi00030,path:vvi00051,path:vvi00052,path:vvi03018	Glycolysis / Gluconeogenesis|Pentose phosphate pathway|Fructose and mannose metabolism|Galactose metabolism|RNA degradation
VIT_200s0780g00040	1241.68	210.643	2272.72	10.7894	3.43155	0	0	Up	6.05552	4.52133	4.85701	42.7103	40.8542	42.6676	LOC100255057	RGLG2 {ECO:0000303|PubMed:17586653}; At5g14420; F18O22.210	PREDICTED: E3 ubiquitin-protein ligase RGLG2-like [Vitis vinifera]	GO:0004842,GO:0005634,GO:0005886,GO:0009690,GO:0009738,GO:0009850,GO:0046872,GO:0080148	ubiquitin-protein transferase activity|nucleus|plasma membrane|cytokinin metabolic process|abscisic acid-activated signaling pathway|auxin metabolic process|metal ion binding|negative regulation of response to water deprivation
VIT_200s0802g00010	81.5602	13.5072	149.613	11.0765	3.46943	8.67124e-42	5.33161e-41	Up	0.147928	0.62451	0.362536	4.15844	4.14436	3.43926	LOC100267927		PREDICTED: uncharacterized protein LOC100267927 [Vitis vinifera]
VIT_200s0805g00010	277.343	114.187	440.498	3.8577	1.94774	3.76568e-55	2.69625e-54	Up	16.0272	14.5158	15.0951	37.4691	41.3278	38.2117		CMTA2; Synonyms=SR4; At5g64220; MSJ1.6	unnamed protein product, partial [Vitis vinifera]	GO:0001077,GO:0003700,GO:0005516,GO:0005634,GO:0006355,GO:0009409,GO:0043565,GO:0045893,GO:0045944,GO:0071275	transcriptional activator activity, RNA polymerase II proximal promoter sequence-specific DNA binding|DNA binding transcription factor activity|calmodulin binding|nucleus|regulation of transcription, DNA-templated|response to cold|sequence-specific DNA binding|positive regulation of transcription, DNA-templated|positive regulation of transcription from RNA polymerase II promoter|cellular response…
VIT_200s0813g00010	53.1117	80.9568	25.2666	0.3121	-1.67992	2.32627e-09	6.8728e-09	Down	8.12786	9.24461	7.88899	1.79795	1.92486	2.15247		NAT11; At4g38050; F20D10.170	unnamed protein product, partial [Vitis vinifera]	GO:0005886,GO:0016021,GO:0022857	plasma membrane|integral component of membrane|transmembrane transporter activity
VIT_200s0824g00020	32.742	0.580523	64.9035	111.802	6.8048	4.02862e-30	2.09009e-29	Up	0	0.0611181	0.0530736	2.35217	3.39954	3.09086	LOC100267933	BHLH25; Synonyms=EN29; At4g37850; T28I19.130	PREDICTED: transcription factor bHLH25-like, partial [Vitis vinifera]	GO:0003677,GO:0003700,GO:0005634,GO:0006351,GO:0006355,GO:0046983	DNA binding|DNA binding transcription factor activity|nucleus|transcription, DNA-templated|regulation of transcription, DNA-templated|protein dimerization activity
VIT_200s0854g00045	7.90764	1.98546	13.8298	6.96557	2.80024	0.000517414	0.00107888	Up	0.0514318	0.026477	0.09256	0.334227	0.36704	0.292841			hypothetical protein VITISV_038987 [Vitis vinifera]
VIT_200s0873g00010	9.11059	0.912109	17.3091	18.977	4.24618	6.85442e-07	1.77465e-06	Up	0.103876	0.205371	0	1.43601	1.07552	1.20021	LOC109122216	RPS12	ribosomal protein S12C [Medicago truncatula]	GO:0003735,GO:0005739,GO:0006412,GO:0015935	structural constituent of ribosome|mitochondrion|translation|small ribosomal subunit	path:vvi03010	Ribosome
VIT_200s0873g00020	10.5556	0.580523	20.5307	35.3659	5.14429	0.000101063	0.000223944	Up	0	0.087063	0.0766331	0.950266	2.52092	1.06774	LOC104878538	ND3; Synonyms=NAD3	NADH dehydrogenase subunit 3 (mitochondrion) [Vicia faba]	GO:0008137,GO:0016021,GO:0031966,GO:0070469	NADH dehydrogenase (ubiquinone) activity|integral component of membrane|mitochondrial membrane|respiratory chain	path:vvi00190	Oxidative phosphorylation
VIT_200s0875g00010	154.149	207.938	100.36	0.482642	-1.05097	8.72315e-11	2.7405e-10	Down	4.74276	5.07448	3.9513	1.57201	1.89764	1.68882	LOC100247110		unnamed protein product, partial [Vitis vinifera]
VIT_200s0880g00010	47.0051	15.1103	78.9	5.22161	2.3845	7.8755e-15	2.87334e-14	Up	0.626639	1.32021	1.3398	4.45009	4.48865	3.88645	LOC100854681		hypothetical protein VITISV_010916 [Vitis vinifera]	GO:0000977,GO:0003700,GO:0006351,GO:0006355,GO:0006357,GO:0046983,GO:0050832,GO:0090575	RNA polymerase II regulatory region sequence-specific DNA binding|DNA binding transcription factor activity|transcription, DNA-templated|regulation of transcription, DNA-templated|regulation of transcription from RNA polymerase II promoter|protein dimerization activity|defense response to fungus|RNA polymerase II transcription factor complex
VIT_200s0899g00005	2.48757	0.27183	4.70331	17.3024	4.1129	0.0457149	0.0747849	Up	0	0	0.0689775	0.432761	0.508028	0	LOC104878543	BHLH18; Synonyms=EN28; At2g22750; T30L20.1	PREDICTED: transcription factor bHLH25-like [Vitis vinifera]	GO:0003677,GO:0003700,GO:0005634,GO:0006351,GO:0006355,GO:0046983	DNA binding|DNA binding transcription factor activity|nucleus|transcription, DNA-templated|regulation of transcription, DNA-templated|protein dimerization activity
VIT_200s0904g00010	18196.2	31552.7	4839.81	0.153388	-2.70474	0	0	Down	382.882	371.592	368.457	43.8551	41.9924	40.4815	LOC104878544	PSBQ	PREDICTED: putative F-box protein At3g52320 [Vitis vinifera]	GO:0005509,GO:0009535,GO:0009654,GO:0015979,GO:0019898	calcium ion binding|chloroplast thylakoid membrane|photosystem II oxygen evolving complex|photosynthesis|extrinsic component of membrane
VIT_200s0912g00010	37.9722	24.1514	51.793	2.14451	1.10065	0.047133	0.0769957	Up	2.15426	2.01125	1.15852	3.99859	3.51646	1.42416	LOC100854907		PREDICTED: uncharacterized protein LOC100854907 [Vitis vinifera]
VIT_200s0916g00010	1244.46	351.349	2137.57	6.0839	2.605	0	0	Up	5.80392	5.53474	5.96404	25.4347	26.4656	26.6188	LOC100265502	RMA1H1	PREDICTED: E3 ubiquitin-protein ligase RMA1H1 [Vitis vinifera]	GO:0004842,GO:0005789,GO:0006970,GO:0009409,GO:0009414,GO:0009611,GO:0009723,GO:0016021,GO:0016567,GO:0043161,GO:0046872	ubiquitin-protein transferase activity|endoplasmic reticulum membrane|response to osmotic stress|response to cold|response to water deprivation|response to wounding|response to ethylene|integral component of membrane|protein ubiquitination|proteasome-mediated ubiquitin-dependent protein catabolic process|metal ion binding	path:vvi04141	Protein processing in endoplasmic reticulum
VIT_200s0918g00010	30.4665	49.8201	11.1128	0.223059	-2.1645	2.59861e-08	7.27659e-08	Down	3.26682	3.06491	3.68101	0.719687	0.6663	0.540748	LOC100242847	At2g17670; T17A5.11	hypothetical protein VITISV_032887 [Vitis vinifera]
VIT_200s0927g00010	36.2573	0	72.5145	Inf	Inf	3.15395e-24	1.46147e-23	Up	0	0	0	3.07265	2.4727	4.84204	LOC100258597	BHLH25; Synonyms=EN29; At4g37850; T28I19.130	unnamed protein product, partial [Vitis vinifera]	GO:0003677,GO:0003700,GO:0005634,GO:0006351,GO:0006355,GO:0046983	DNA binding|DNA binding transcription factor activity|nucleus|transcription, DNA-templated|regulation of transcription, DNA-templated|protein dimerization activity
VIT_200s0975g00020	5.79136	0.580523	11.0022	18.9522	4.24429	0.000129369	0.000283505	Up	0	0	0.0663539	0.324166	0.595563	0.805986	LOC100855180	CSLE2; Os02g0725300, LOC_Os02g49332	unnamed protein product, partial [Vitis vinifera]	GO:0000139,GO:0005794,GO:0005886,GO:0009833,GO:0016021,GO:0016759,GO:0016760,GO:0030244,GO:0071555	Golgi membrane|Golgi apparatus|plasma membrane|plant-type primary cell wall biogenesis|integral component of membrane|cellulose synthase activity|cellulose synthase (UDP-forming) activity|cellulose biosynthetic process|cell wall organization
VIT_200s0978g00010	20.1208	27.1821	13.0596	0.480449	-1.05754	0.0212524	0.0365809	Down	2.11986	1.12395	1.79369	0.0785366	0.401931	0.80056	LOC100852649	TFB2 {ECO:0000305}; Synonyms=GTF2H4 {ECO:0000305}; At4g17020 {ECO:0000312|Araport:AT4G17020}; dl4540c {ECO:0000312|EMBL:CAB10482.1}	unnamed protein product, partial [Vitis vinifera]	GO:0000439,GO:0004003,GO:0006289,GO:0006351,GO:0006355	core TFIIH complex|ATP-dependent DNA helicase activity|nucleotide-excision repair|transcription, DNA-templated|regulation of transcription, DNA-templated	path:vvi03022,path:vvi03420	Basal transcription factors|Nucleotide excision repair
VIT_200s0978g00020	270.308	152.257	388.359	2.55069	1.35089	3.34751e-28	1.68166e-27	Up	7.22834	7.08727	8.76458	18.6843	19.2124	21.0934	LOC100243438		PREDICTED: uncharacterized protein LOC100243438 [Vitis vinifera]
VIT_200s0984g00010	11.7237	7.14536	16.302	2.28148	1.18997	0.044733	0.0732774	Up	0.240229	0.899974	0.334421	1.12581	1.25176	1.15564	LOC100853988	At3g50520 {ECO:0000312|Araport:AT3G50520}; T20E23.120 {ECO:0000312|EMBL:CAB62481.1}	PREDICTED: phosphoglycerate mutase-like protein 4 [Vitis vinifera]	GO:0005829,GO:0016791	cytosol|phosphatase activity	path:vvi00010,path:vvi00260	Glycolysis / Gluconeogenesis|Glycine, serine and threonine metabolism
VIT_200s0986g00010	2.47585	4.9517	0	0	#NAME?	0.00967803	0.0174813	Down	0	0	0	0	0	0	LOC100257935		unnamed protein product, partial [Vitis vinifera]
VIT_200s0988g00010	2.74784	0.294722	5.20096	17.647	4.14135	0.0135883	0.0240991	Up	0.0339627	0	0	0.160057	0.197101	0.108856	LOC100852791	PP2A10; At1g10150; F14N23.3	PREDICTED: protein PHLOEM PROTEIN 2-LIKE A10-like [Vitis vinifera]	GO:0016021,GO:0030246	integral component of membrane|carbohydrate binding
VIT_200s0992g00010	54.5159	74.4451	34.5866	0.464592	-1.10596	2.84898e-05	6.58756e-05	Down	1.78147	1.31467	1.75837	0.362974	0.484251	0.700693	LOC100252085	Zmynd15	PREDICTED: zinc finger MYND domain-containing protein 15 [Vitis vinifera]	GO:0005634,GO:0005737,GO:0006351,GO:0007286,GO:0042826,GO:0045892,GO:0046872	nucleus|cytoplasm|transcription, DNA-templated|spermatid development|histone deacetylase binding|negative regulation of transcription, DNA-templated|metal ion binding
VIT_200s1003g00010	245.011	347.075	142.947	0.411862	-1.27977	1.56349e-17	6.17351e-17	Down	12.8346	11.4617	9.99582	3.85338	3.68372	3.10573	LOC100261790		PREDICTED: uncharacterized protein LOC100261790 [Vitis vinifera]
VIT_200s1034g00010	143.773	57.7611	229.785	3.97819	1.99211	4.91081e-31	2.59611e-30	Up	3.91631	5.0925	3.21672	10.7871	14.3613	12.7531		CHIP {ECO:0000303|PubMed:20028838}; Synonyms=PUB61; At3g07370 {ECO:0000312|Araport:AT3G07370}; F21O3.8 {ECO:0000312|EMBL:AAF02162.1}	PREDICTED: E3 ubiquitin-protein ligase CHIP [Vitis vinifera]	GO:0004842,GO:0009266,GO:0009651,GO:0009737,GO:0016567,GO:0051087	ubiquitin-protein transferase activity|response to temperature stimulus|response to salt stress|response to abscisic acid|protein ubiquitination|chaperone binding
VIT_200s1045g00010	61.3067	99.6924	22.921	0.229918	-2.12081	4.5968e-15	1.69086e-14	Down	3.23561	4.11287	4.24264	0.819725	0.600101	0.622071	LOC100853015		PREDICTED: pentatricopeptide repeat-containing protein At5g64320, mitochondrial-like, partial [Vitis vinifera]
VIT_200s1045g00020	48.853	88.3469	9.35908	0.105936	-3.23874	3.04626e-16	1.15867e-15	Down	3.38815	4.13495	5.94202	0.183391	0.516837	0.260309	LOC100853015	APUM12; At5g56510; MKN22.2	unnamed protein product, partial [Vitis vinifera]	GO:0003723,GO:0005634,GO:0005737,GO:0006417	RNA binding|nucleus|cytoplasm|regulation of translation
VIT_200s1194g00010	392.963	139.077	646.848	4.65102	2.21755	1.18026e-93	1.14871e-92	Up	1.94082	1.72578	2.29955	8.31242	8.61731	8.28365	LOC100245919	MAPKKK5 {ECO:0000303|PubMed:27679653}; Synonyms=MAP3KG {ECO:0000303|PubMed:10095117}; At5g66850 {ECO:0000312|Araport:AT5G66850}; MUD21.11 {ECO:0000312|EMBL:BAB08627.1}	PREDICTED: mitogen-activated protein kinase kinase kinase YODA-like [Vitis vinifera]	GO:0000187,GO:0004674,GO:0004709,GO:0005524,GO:0005829,GO:0005886,GO:0006952,GO:0007346,GO:0010200,GO:0031098,GO:0032147,GO:0045088,GO:0046777,GO:0071323,GO:1900150,GO:2000071	activation of MAPK activity|protein serine/threonine kinase activity|MAP kinase kinase kinase activity|ATP binding|cytosol|plasma membrane|defense response|regulation of mitotic cell cycle|response to chitin|stress-activated protein kinase signaling cascade|activation of protein kinase activity|regulation of innate immune response|protein autophosphorylation|cellular response to chitin|regulation…
VIT_200s1195g00005	12.166	20.2092	4.12282	0.204007	-2.29331	0.000261009	0.000558904	Down	0.209061	0.216132	0.312182	0.121264	0.123237	0.0687018	LOC100242428	PCMP-E84; At3g49740; T16K5.90	hypothetical protein VITISV_021786 [Vitis vinifera]
VIT_200s1206g00010	2383.5	3404.16	1362.85	0.400347	-1.32068	1.8008e-161	2.43903e-160	Down	119.091	116.688	117.347	38.2254	36.0473	36.4401	LOC100853296	At5g10770 {ECO:0000312|Araport:AT5G10770}; T30N20_40 {ECO:0000312|EMBL:CAB96832.1}	PREDICTED: protein ASPARTIC PROTEASE IN GUARD CELL 1-like, partial [Vitis vinifera]	GO:0004190,GO:0005886,GO:0006508,GO:0030163,GO:0031225	aspartic-type endopeptidase activity|plasma membrane|proteolysis|protein catabolic process|anchored component of membrane
VIT_200s1217g00010	1815.18	2755.67	874.701	0.317419	-1.65554	7.9147e-92	7.60237e-91	Down	62.4302	56.5194	59.9846	13.1922	15.7408	15.5537	LOC100251487		uncharacterized protein LOC100251487 [Vitis vinifera]	GO:0003849,GO:0009073,GO:0009423,GO:0009507,GO:0016020	3-deoxy-7-phosphoheptulonate synthase activity|aromatic amino acid family biosynthetic process|chorismate biosynthetic process|chloroplast|membrane	path:vvi00400	Phenylalanine, tyrosine and tryptophan biosynthesis
VIT_200s1232g00030	274.126	376.925	171.326	0.454537	-1.13753	1.67701e-20	7.16177e-20	Down	13.364	13.9166	11.7771	4.39992	4.22779	4.11359	LOC104878586	DG1; Synonyms=EMB1408; At5g67570; K9I9.14	PREDICTED: pentatricopeptide repeat-containing protein At5g67570, chloroplastic-like [Vitis vinifera]
VIT_200s1240g00010	2927.71	539.006	5316.42	9.86337	3.30208	1.91185e-161	2.58799e-160	Up	34.0931	28.4101	31.2661	251.807	248.696	278.576			PREDICTED: uncharacterized protein LOC104878588 [Vitis vinifera]
VIT_200s1241g00010	11.5244	4.43598	18.6127	4.19586	2.06897	0.00087129	0.00177853	Up	0.168326	0.177562	0.0517233	0.474088	0.242128	0.627561	LOC100259031	ODO1	PREDICTED: protein ODORANT1 [Vitis vinifera]
VIT_200s1267g00005	10.2162	17.7946	2.63791	0.148242	-2.75397	0.000134036	0.000293414	Down	3.40937	2.52528	2.30263	0	0.549632	0.304809	LOC104878593		unnamed protein product, partial [Vitis vinifera]
VIT_200s1286g00010	178.001	81.302	274.7	3.37876	1.75649	6.71474e-18	2.67838e-17	Up	1.24381	1.50467	1.77361	3.84611	4.9521	4.54358	LOC100854305	HOP1; At1g12270; F5O11.2	PREDICTED: LOW QUALITY PROTEIN: hsp70-Hsp90 organizing protein 3-like [Vitis vinifera]	GO:0005634,GO:0005829,GO:0051131,GO:0051879,GO:0070678	nucleus|cytosol|chaperone-mediated protein complex assembly|Hsp90 protein binding|preprotein binding
VIT_200s1286g00020	1545.91	2099.97	991.852	0.472316	-1.08218	6.71589e-48	4.41127e-47	Down	140.814	123.881	130.891	44.1202	46.7393	45.4702	LOC100257414	fusA2	unnamed protein product, partial [Vitis vinifera]	GO:0003746,GO:0003924,GO:0005525,GO:0009507	translation elongation factor activity|GTPase activity|GTP binding|chloroplast
VIT_200s1287g00010	125.561	176.987	74.1341	0.418868	-1.25543	7.03194e-09	2.03124e-08	Down	3.8769	3.83071	2.90729	1.30084	1.12004	1.40345	LOC100854372	NFYB2; Synonyms=HAP3B; At5g47640; MNJ7.23	hypothetical protein VITISV_029202 [Vitis vinifera]	GO:0003700,GO:0003712,GO:0005634,GO:0006351,GO:0043565,GO:0046982,GO:0048574	DNA binding transcription factor activity|transcription cofactor activity|nucleus|transcription, DNA-templated|sequence-specific DNA binding|protein heterodimerization activity|long-day photoperiodism, flowering
VIT_200s1313g00010	11.2763	2.84673	19.7059	6.9223	2.79125	3.26459e-05	7.51916e-05	Up	0.0862129	0	0.107085	0.175864	0.411113	0.484357	LOC100256229	At1g06620; F12K11.24, F12K11.6	PREDICTED: 1-aminocyclopropane-1-carboxylate oxidase homolog 1-like [Vitis vinifera]	GO:0016491,GO:0046872	oxidoreductase activity|metal ion binding
VIT_200s1322g00010	145.227	65.0718	225.381	3.46358	1.79226	1.26099e-14	4.57794e-14	Up	2.76958	2.8354	2.45402	6.1569	7.01572	8.50642	LOC100854977	TUBA	hypothetical protein VITISV_016172 [Vitis vinifera]	GO:0003924,GO:0005200,GO:0005525,GO:0005737,GO:0005874,GO:0007017	GTPase activity|structural constituent of cytoskeleton|GTP binding|cytoplasm|microtubule|microtubule-based process	path:vvi04145	Phagosome
VIT_200s1328g00020	240.093	126.253	353.933	2.80336	1.48716	1.75e-30	9.15162e-30	Up	8.02386	7.31761	6.0786	14.4144	16.5869	15.0534	LOC100265993	PSK3; Synonyms=PSK4; At3g49780; T16K5.130	PREDICTED: phytosulfokines 3 [Vitis vinifera]	GO:0005794,GO:0007275,GO:0008083,GO:0008283,GO:0030154,GO:0031012	Golgi apparatus|multicellular organism development|growth factor activity|cell proliferation|cell differentiation|extracellular matrix
VIT_200s1338g00010	42.6613	58.2905	27.0321	0.463748	-1.10859	0.000246462	0.000529062	Down	0.895883	0.573148	0.964362	0.384883	0.356936	0.440882	LOC100855147	POLR3F	unnamed protein product, partial [Vitis vinifera]	GO:0003690,GO:0003899,GO:0005654,GO:0005666,GO:0005829,GO:0006359,GO:0006383,GO:0032481,GO:0032728,GO:0045087,GO:0045089,GO:0051607	double-stranded DNA binding|DNA-directed 5'-3' RNA polymerase activity|nucleoplasm|DNA-directed RNA polymerase III complex|cytosol|regulation of transcription from RNA polymerase III promoter|transcription from RNA polymerase III promoter|positive regulation of type I interferon production|positive regulation of interferon-beta production|innate immune response|positive regulation of innate immun…	path:vvi00230,path:vvi00240,path:vvi03020	Purine metabolism|Pyrimidine metabolism|RNA polymerase
VIT_200s1338g00020	312.242	206.864	417.619	2.01881	1.0135	1.79483e-19	7.4638e-19	Up	9.68008	10.4822	7.44484	14.9131	13.2299	14.8207	LOC100855182	sec61a; DDB_G0278885	PREDICTED: protein transport protein Sec61 subunit alpha-like [Vitis vinifera]	GO:0005783,GO:0005789,GO:0015450,GO:0016021,GO:0031204	endoplasmic reticulum|endoplasmic reticulum membrane|P-P-bond-hydrolysis-driven protein transmembrane transporter activity|integral component of membrane|posttranslational protein targeting to membrane, translocation	path:vvi03060,path:vvi04141,path:vvi04145	Protein export|Protein processing in endoplasmic reticulum|Phagosome
VIT_200s1343g00010	84.8665	119.471	50.2615	0.420699	-1.24914	1.00755e-08	2.88565e-08	Down	2.05049	2.41141	2.08188	0.735067	0.510815	0.773815	LOC100245619	PUR3	PREDICTED: phosphoribosylglycinamide formyltransferase, chloroplastic [Vitis vinifera]	GO:0004644,GO:0006189,GO:0009507	phosphoribosylglycinamide formyltransferase activity|'de novo' IMP biosynthetic process|chloroplast	path:vvi00230,path:vvi00670	Purine metabolism|One carbon pool by folate
VIT_200s1351g00020	9.1983	13.488	4.90859	0.363922	-1.4583	0.0327532	0.0547709	Down	2.15284	0	4.87296	0	4.74635	0			unnamed protein product, partial [Vitis vinifera]
VIT_200s1353g00010	831.054	1302.66	359.446	0.275932	-1.85761	3.2209e-87	3.00221e-86	Down	13.9971	12.6759	13.0225	3.34402	2.56236	2.75578	LOC100855393	BAM1; At5g65700; F6H11.170, MPA24.5	PREDICTED: leucine-rich repeat receptor-like serine/threonine-protein kinase BAM1 [Vitis vinifera]
VIT_200s1356g00010	111.698	177.744	45.6514	0.256838	-1.96107	8.04466e-23	3.62383e-22	Down	3.76731	3.55488	4.04996	0.768351	0.988392	0.507339	LOC100244205		PREDICTED: uncharacterized protein LOC100244205 [Vitis vinifera]
VIT_200s1360g00010	69.5152	108.678	30.3526	0.27929	-1.84016	2.64784e-13	9.17453e-13	Down	4.23453	4.36243	4.02962	0.906851	1.11865	0.550701	LOC100852599	At2g17670; T17A5.11	hypothetical protein VITISV_032887 [Vitis vinifera]
VIT_200s1361g00010	38.9279	5.50041	72.3553	13.1545	3.71749	2.12669e-13	7.40053e-13	Up	0.0761454	0.0761658	0.11111	1.00637	1.53512	1.64032	LOC104878606		PREDICTED: uncharacterized protein LOC104878606 [Vitis vinifera]
VIT_200s1365g00010	45.172	24.8356	65.5085	2.63769	1.39927	2.83062e-06	7.04501e-06	Up	0.296247	0.44758	0.447126	0.50173	0.731586	0.928614	LOC100260224	FIM2 {ECO:0000305}; At5g48460 {ECO:0000312|Araport:AT5G48460}; MJE7.9 {ECO:0000312|EMBL:BAA96966.1}	PREDICTED: fimbrin-2-like [Vitis vinifera]	GO:0005737,GO:0005884,GO:0032432,GO:0051015,GO:0051017,GO:0051639,GO:0051764	cytoplasm|actin filament|actin filament bundle|actin filament binding|actin filament bundle assembly|actin filament network formation|actin crosslink formation
VIT_200s1372g00020	3273.07	935.153	5611	6.00008	2.58498	0	0	Up	44.65	45.5262	42.786	194.802	193.607	195.961	LOC100248422	YPTM2	unnamed protein product, partial [Vitis vinifera]	GO:0003924,GO:0005525,GO:0005886,GO:0015031	GTPase activity|GTP binding|plasma membrane|protein transport
VIT_200s1380g00030	1.49668	0	2.99336	Inf	Inf	0.0488906	0.07962	Up	0	0	0	0	0	0	LOC100261514		hypothetical protein VITISV_028747 [Vitis vinifera]
VIT_200s1386g00010	19.6673	0.92608	38.4085	41.4743	5.37415	7.9301e-12	2.60159e-11	Up	0	0.0782666	0	0.683402	1.03987	0.589193	LOC109122233	At4g22030; F1N20.130	PREDICTED: probable F-box protein At4g22030 [Vitis vinifera]
VIT_200s1389g00010	22.8657	0	45.7315	Inf	Inf	2.41492e-23	1.09886e-22	Up	0	0	0	0.342308	0.279841	0.259616	LOC100247559	CAD	PREDICTED: probable mannitol dehydrogenase [Vitis vinifera]	GO:0008270,GO:0046029	zinc ion binding|mannitol dehydrogenase activity	path:vvi00940	Phenylpropanoid biosynthesis
VIT_200s1406g00010	1003.38	655.526	1351.23	2.06129	1.04355	2.95422e-55	2.11963e-54	Up	9.20698	10.3062	10.6714	14.7426	16.2402	15.6564	LOC100247509	At5g23430; K19M13.6	unnamed protein product, partial [Vitis vinifera]	GO:0005874,GO:0008017,GO:0008352,GO:0043622,GO:0051013,GO:0080008	microtubule|microtubule binding|katanin complex|cortical microtubule organization|microtubule severing|Cul4-RING E3 ubiquitin ligase complex
VIT_200s1450g00005	5.34314	0	10.6863	Inf	Inf	7.79433e-06	1.88119e-05	Up	0	0	0	0.110671	0.204805	0.227289	LOC100853415	AGL62; At5g60440; MUF9.24	PREDICTED: agamous-like MADS-box protein AGL62 [Vitis vinifera]	GO:0000977,GO:0003700,GO:0005634,GO:0006351,GO:0009960,GO:0045944,GO:0046983,GO:2000012	RNA polymerase II regulatory region sequence-specific DNA binding|DNA binding transcription factor activity|nucleus|transcription, DNA-templated|endosperm development|positive regulation of transcription from RNA polymerase II promoter|protein dimerization activity|regulation of auxin polar transport
VIT_200s1455g00010	1.64875	0	3.2975	Inf	Inf	0.0325627	0.054471	Up	0	0	0	0.132001	0.101403	0	LOC100243043	EXLB1; Synonyms=EXPR1; At4g17030; dl4545c	PREDICTED: expansin-like B1 [Vitis vinifera]
VIT_200s1458g00010	3.70907	0.566552	6.85159	12.0935	3.59616	0.00752825	0.0138081	Up	0	0	0	0	0.062685	0	LOC100246759	CRK10; Synonyms=RLK4; At4g23180; F21P8.70	unnamed protein product, partial [Vitis vinifera]
VIT_200s1490g00010	1807.43	561.851	3053.01	5.43385	2.44197	1.65411e-282	3.17515e-281	Up	39.3664	32.1471	33.9247	142.621	147.529	146.79	LOC100854884	APR3; Synonyms=PRH26; At4g21990; F1N20.90	unnamed protein product, partial [Vitis vinifera]	GO:0000103,GO:0004604,GO:0009507,GO:0009973,GO:0019344,GO:0019419,GO:0033741,GO:0045454,GO:0046872,GO:0051539	sulfate assimilation|phosphoadenylyl-sulfate reductase (thioredoxin) activity|chloroplast|adenylyl-sulfate reductase activity|cysteine biosynthetic process|sulfate reduction|adenylyl-sulfate reductase (glutathione) activity|cell redox homeostasis|metal ion binding|4 iron, 4 sulfur cluster binding	path:vvi00920	Sulfur metabolism
VIT_200s1522g00010	24.2799	35.0935	13.4664	0.383729	-1.38184	0.000596806	0.00123751	Down	3.73455	3.88322	4.09149	0.525046	1.38983	2.03314	LOC100241186	SKIP34; At5g65495; K19O4	PREDICTED: protein SKIP34 [Vitis vinifera]
VIT_200s1543g00010	84.1359	146.421	21.8504	0.14923	-2.74439	2.84775e-29	1.45656e-28	Down	8.22157	7.23549	6.42469	0.72586	0.852957	0.955067	LOC100854249		unnamed protein product, partial [Vitis vinifera]
VIT_200s1557g00010	26.6376	44.3785	8.89674	0.200474	-2.31851	4.38804e-08	1.21221e-07	Down	3.5267	2.49037	2.41146	0.132238	0.492908	0.151537	LOC104878269	LECRK71; At4g04960; T32N4.9	PREDICTED: L-type lectin-domain containing receptor kinase VII.1-like isoform X2 [Vitis vinifera]
VIT_200s1557g00020	62.5025	112.408	12.5973	0.112068	-3.15756	3.88224e-25	1.83686e-24	Down	5.51081	5.28166	3.89854	0.180641	0.69885	0.532512	LOC104878269	LECRK71; At4g04960; T32N4.9	hypothetical protein VITISV_005356 [Vitis vinifera]
VIT_200s1569g00010	1813.54	886.801	2740.29	3.09008	1.62764	1.77177e-200	2.7118e-199	Up	67.6436	72.2947	72.9309	174.371	171.993	171.948	LOC100246843	HSC80	PREDICTED: heat shock cognate protein 80 [Vitis vinifera]	GO:0005524,GO:0005737,GO:0006457,GO:0006950,GO:0051082	ATP binding|cytoplasm|protein folding|response to stress|unfolded protein binding	path:vvi04141,path:vvi04626	Protein processing in endoplasmic reticulum|Plant-pathogen interaction
VIT_200s1596g00010	59.1429	85.4874	32.7985	0.383665	-1.38208	0.00433582	0.00819439	Down	6.28056	6.20075	5.10755	2.92318	2.19371	1.97166	LOC100854601	PNSB4 {ECO:0000303|PubMed:21785130}; Synonyms=NDF6 {ECO:0000303|PubMed:18535009}; At1g18730 {ECO:0000312|Araport:AT1G18730}; F6A14.16 {ECO:0000312|EMBL:AAF27106.1}	PREDICTED: uncharacterized protein LOC100854331 [Vitis vinifera]	GO:0009507,GO:0009535,GO:0009773,GO:0010598,GO:0016021	chloroplast|chloroplast thylakoid membrane|photosynthetic electron transport in photosystem I|NAD(P)H dehydrogenase complex (plastoquinone)|integral component of membrane
VIT_200s1603g00010	186.265	70.6535	301.877	4.27264	2.09513	3.03507e-43	1.89694e-42	Up	2.47481	2.54401	6.8081	15.3888	14.4413	15.4457	LOC100854635	RIC1; Os01g0558600, LOC_Os01g37800; B1064G04.9, B1144D11.31, OsJ_02222 {ECO:0000312|EMBL:EAZ12333.1}	Ras-related protein RIC1 [Triticum urartu]	GO:0000139,GO:0003924,GO:0005525,GO:0005789,GO:0005886,GO:0006888,GO:0015031	Golgi membrane|GTPase activity|GTP binding|endoplasmic reticulum membrane|plasma membrane|ER to Golgi vesicle-mediated transport|protein transport
VIT_200s1613g00010	14.0657	8.01069	20.1207	2.51173	1.32868	0.0113291	0.0203243	Up	2.69244	1.93558	1.6779	2.01866	2.84641	2.11606		SYP52; At1g79590; F20B17.2	unnamed protein product, partial [Vitis vinifera]	GO:0000149,GO:0005484,GO:0005773,GO:0005794,GO:0006886,GO:0006906,GO:0010008,GO:0016021,GO:0016192,GO:0031201,GO:0031902,GO:0048278	SNARE binding|SNAP receptor activity|vacuole|Golgi apparatus|intracellular protein transport|vesicle fusion|endosome membrane|integral component of membrane|vesicle-mediated transport|SNARE complex|late endosome membrane|vesicle docking
VIT_200s1644g00010	25.0649	37.0183	13.1114	0.354186	-1.49742	0.000292716	0.000623166	Down	1.04891	1.36043	0.875701	0.417892	0.27463	0.135439	LOC104878636	SD11; At4g27300; M4I22.110	PREDICTED: G-type lectin S-receptor-like serine/threonine-protein kinase At4g27290 [Vitis vinifera]
VIT_200s1664g00010	41.0252	59.3314	22.7191	0.382918	-1.38489	1.47127e-05	3.47419e-05	Down	5.72569	3.31833	3.07601	1.6729	1.61537	0.739959	LOC100259536		PREDICTED: uncharacterized protein LOC100854967, partial [Vitis vinifera]
VIT_200s1665g00010	5850.59	2837.93	8863.25	3.12314	1.643	0	0	Up	93.6733	99.0655	96.3925	222.974	230.391	228.968	LOC100241557	BI-1; At5g47120; K14A3.7	unnamed protein product, partial [Vitis vinifera]	GO:0000038,GO:0005635,GO:0005737,GO:0005783,GO:0005789,GO:0006983,GO:0009414,GO:0016021,GO:0043066,GO:0043069	very long-chain fatty acid metabolic process|nuclear envelope|cytoplasm|endoplasmic reticulum|endoplasmic reticulum membrane|ER overload response|response to water deprivation|integral component of membrane|negative regulation of apoptotic process|negative regulation of programmed cell death
VIT_200s1679g00010	276.662	34.2997	519.024	15.132	3.91953	4.3585e-154	5.70867e-153	Up	3.06883	2.21504	2.52191	30.4976	30.822	31.811	LOC104878641		PREDICTED: uncharacterized protein LOC104878641 [Vitis vinifera]
VIT_200s1682g00020	365.658	625.221	106.095	0.169691	-2.55902	2.19679e-104	2.25673e-103	Down	13.4427	12.8402	12.3296	2.08907	1.80573	1.51308	LOC100242139	CYP76B10; Synonyms=G10H	PREDICTED: geraniol 8-hydroxylase-like [Vitis vinifera]	GO:0005506,GO:0005789,GO:0016021,GO:0016099,GO:0016709,GO:0020037,GO:0102811	iron ion binding|endoplasmic reticulum membrane|integral component of membrane|monoterpenoid biosynthetic process|oxidoreductase activity, acting on paired donors, with incorporation or reduction of molecular oxygen, NAD(P)H as one donor, and incorporation of one atom of oxygen|heme binding|geraniol 10-hydroxylase activity
VIT_200s1683g00010	306.646	44.4495	568.843	12.7975	3.67779	1.29773e-157	1.72585e-156	Up	1.43142	1.75243	1.22457	10.7546	11.7743	12.1513	LOC100855204	BBD2; At1g19660; F14P1.1	PREDICTED: bifunctional nuclease 2-like [Vitis vinifera]	GO:0004518,GO:0005634	nuclease activity|nucleus
VIT_200s1707g00010	53.893	21.8773	85.9088	3.92685	1.97337	1.37582e-12	4.65401e-12	Up	1.09359	2.77346	2.20559	5.45732	8.59826	6.20527		rps8	ribosomal protein S8 (chloroplast) [Vitis vinifera]	GO:0003735,GO:0006412,GO:0009507,GO:0019843,GO:0022627	structural constituent of ribosome|translation|chloroplast|rRNA binding|cytosolic small ribosomal subunit
VIT_200s1737g00010	257.789	87.6254	427.953	4.88389	2.28803	5.07015e-68	4.07562e-67	Up	1.69706	2.25501	1.24153	6.27322	7.34658	7.52893	LOC100248249	PAT13; At4g22750; T12H17.140, T12H17.2	unnamed protein product, partial [Vitis vinifera]	GO:0005886,GO:0016021,GO:0019706,GO:0030659	plasma membrane|integral component of membrane|protein-cysteine S-palmitoyltransferase activity|cytoplasmic vesicle membrane
VIT_200s1739g00010	56.0474	17.7271	94.3677	5.32336	2.41234	1.13696e-17	4.5099e-17	Up	0.280923	0.474813	0.494246	1.62333	2.12176	1.7653	LOC104880577	AtMg00660	orf145 [Vitis vinifera]	GO:0005739	mitochondrion
VIT_200s1764g00010	720.013	1076.38	363.645	0.33784	-1.56559	1.40555e-84	1.28589e-83	Down	54.6272	51.3264	52.1605	12.0221	12.9024	14.0917	LOC100249614	ACS10; At1g62960; F16P17.11	unnamed protein product, partial [Vitis vinifera]	GO:0008483,GO:0009058,GO:0030170	transaminase activity|biosynthetic process|pyridoxal phosphate binding
VIT_200s1764g00020	361.153	36.6896	685.617	18.6869	4.22396	1.05645e-216	1.7041e-215	Up	1.32459	1.4671	0.582717	16.4705	15.4092	16.6072	LOC100253000	At1g12460; F5O11.21, T12C24.1	unnamed protein product, partial [Vitis vinifera]
VIT_200s1795g00005	18.7074	9.65951	27.7553	2.87336	1.52274	0.00757425	0.0138851	Up	0.67591	0.51848	0.362354	1.91459	1.21377	0.926002	LOC109122173	CHIT1	PREDICTED: chitotriosidase-1-like [Vitis vinifera]	GO:0000272,GO:0004553,GO:0004568,GO:0005576,GO:0005615,GO:0005764,GO:0006032,GO:0006955,GO:0008061,GO:0008843,GO:0009617,GO:0035580,GO:0043312,GO:0044245,GO:1904724	polysaccharide catabolic process|hydrolase activity, hydrolyzing O-glycosyl compounds|chitinase activity|extracellular region|extracellular space|lysosome|chitin catabolic process|immune response|chitin binding|endochitinase activity|response to bacterium|specific granule lumen|neutrophil degranulation|polysaccharide digestion|tertiary granule lumen
VIT_200s1818g00020	219.91	33.0851	406.736	12.2936	3.61984	1.1948e-112	1.2755e-111	Up	1.77634	1.73051	1.57792	14.5366	12.9782	15.1666	LOC100855204	BBD2; At1g19660; F14P1.1	unnamed protein product, partial [Vitis vinifera]	GO:0004518,GO:0005634	nuclease activity|nucleus
VIT_200s1851g00005	91.5389	16.6105	166.467	10.0218	3.32508	1.20825e-43	7.59671e-43	Up	2.42301	0.920461	2.62567	12.1418	13.5019	10.8464	LOC104878651	ADR2 {ECO:0000303|PubMed:19549129}; Synonyms=WRR4 {ECO:0000303|PubMed:18624640}; At1g56510 {ECO:0000312|Araport:AT1G56510}; F13N6.5 {ECO:0000312|EMBL:AAG51508.1}	PREDICTED: TMV resistance protein N-like [Vitis vinifera]	GO:0002229,GO:0005524,GO:0005737,GO:0007165,GO:0009817,GO:0034644,GO:0043531	defense response to oomycetes|ATP binding|cytoplasm|signal transduction|defense response to fungus, incompatible interaction|cellular response to UV|ADP binding
VIT_200s1916g00010	308.528	46.4567	570.599	12.2824	3.61852	1.90772e-155	2.50953e-154	Up	1.68123	1.57045	1.14969	12.6084	10.7601	11.0933	LOC104878655	GRDP1 {ECO:0000303|Ref.4}; At2g22660 {ECO:0000312|Araport:AT2G22660}; T9I22.10 {ECO:0000312|EMBL:AAD15574.1}	PREDICTED: uncharacterized protein LOC104878655, partial [Vitis vinifera]	GO:0005886,GO:0009738,GO:0009787,GO:0071470	plasma membrane|abscisic acid-activated signaling pathway|regulation of abscisic acid-activated signaling pathway|cellular response to osmotic stress
VIT_200s1955g00010	803.856	129.939	1477.77	11.3729	3.50752	0	0	Up	7.74859	7.85929	8.37924	67.3928	67.5529	65.4743	LOC100245777		PREDICTED: uncharacterized protein LOC100243848 isoform X2 [Vitis vinifera]
VIT_200s1995g00010	7901.59	11208.5	4594.68	0.409928	-1.28656	2.03009e-298	4.08106e-297	Down	190.854	185.922	185.754	60.1608	65.2067	63.0311	LOC100256754	PCKA; At4g37870; T28I19.150	PREDICTED: phosphoenolpyruvate carboxykinase [ATP]-like [Vitis vinifera]	GO:0004612,GO:0005524,GO:0005634,GO:0005730,GO:0005829,GO:0006094,GO:0009817,GO:0016020,GO:0016036,GO:0046686	phosphoenolpyruvate carboxykinase (ATP) activity|ATP binding|nucleus|nucleolus|cytosol|gluconeogenesis|defense response to fungus, incompatible interaction|membrane|cellular response to phosphate starvation|response to cadmium ion	path:vvi00010,path:vvi00020,path:vvi00620,path:vvi00710	Glycolysis / Gluconeogenesis|Citrate cycle (TCA cycle)|Pyruvate metabolism|Carbon fixation in photosynthetic organisms
VIT_200s2015g00010	13.3414	4.21985	22.463	5.32317	2.41229	0.0375847	0.0623259	Up	0.181374	0.180317	0.46857	0.305602	0.773744	1.31327	LOC104877453		hypothetical protein VITISV_004985 [Vitis vinifera]
VIT_200s2037g00010	96.2704	140.269	52.2714	0.37265	-1.42411	7.72069e-12	2.53357e-11	Down	11.3913	12.1149	9.3787	3.43842	2.80503	2.91811	LOC100251038	At3g17800 {ECO:0000312|EMBL:AAM20406.1}; MEB5.2 {ECO:0000312|EMBL:BAB02703.1}	PREDICTED: uncharacterized protein LOC100251038 [Vitis vinifera]	GO:0009507,GO:0009611,GO:0010193,GO:0010224	chloroplast|response to wounding|response to ozone|response to UV-B
VIT_200s2068g00005	20.3225	33.1895	7.45562	0.224638	-2.15432	6.71531e-06	1.63018e-05	Down	3.98989	1.85551	1.16564	0.400414	0.39781	0		EBP1 {ECO:0000303|PubMed:17024182}; PGSC0003DMG400030365 {ECO:0000312|EnsemblPlants:PGSC0003DMT400078068}	PREDICTED: ERBB-3 BINDING PROTEIN 1 [Daucus carota subsp. sativus]	GO:0001558,GO:0003723,GO:0005634,GO:0006364,GO:0007275,GO:0009734,GO:0030529,GO:0044843,GO:0051302	regulation of cell growth|RNA binding|nucleus|rRNA processing|multicellular organism development|auxin-activated signaling pathway|intracellular ribonucleoprotein complex|cell cycle G1/S phase transition|regulation of cell division
VIT_200s2071g00010	88.2202	0.838382	175.602	209.453	7.71049	1.01109e-82	9.11938e-82	Up	0.0455258	0	0.0421326	4.93376	6.14783	5.59723	LOC100854016	At2g17570; MJB20.13	unnamed protein product, partial [Vitis vinifera]	GO:0002094,GO:0006486,GO:0016094	polyprenyltransferase activity|protein glycosylation|polyprenol biosynthetic process	path:vvi00900	Terpenoid backbone biosynthesis
VIT_200s2077g00020	1874.98	2604.4	1145.55	0.439853	-1.18491	6.09687e-112	6.48585e-111	Down	39.9783	43.304	43.8575	14.4045	12.7689	14.924	LOC100854084	RFS2; Synonyms=RS2, SIP2; At3g57520; T8H10.120	PREDICTED: probable galactinol--sucrose galactosyltransferase 2 [Vitis vinifera]	GO:0006979,GO:0009506,GO:0016757,GO:0034484,GO:0052692,GO:0080167	response to oxidative stress|plasmodesma|transferase activity, transferring glycosyl groups|raffinose catabolic process|raffinose alpha-galactosidase activity|response to karrikin	path:vvi00052	Galactose metabolism
VIT_200s2085g00010	1573.54	781.922	2365.17	3.02481	1.59685	1.30299e-173	1.82495e-172	Up	17.7001	17.3569	18.6051	39.9268	38.6859	40.0977	LOC100854149	At5g48380; K23F3.10, MJE7.1	PREDICTED: probably inactive leucine-rich repeat receptor-like protein kinase At5g48380 [Vitis vinifera]
VIT_200s2125g00010	131.105	180.234	81.9757	0.45483	-1.1366	6.63316e-11	2.09394e-10	Down	7.09642	5.62047	6.9067	2.06741	2.50495	1.93926	LOC100255536	SMO1-1; At4g12110; F16J13.180	unnamed protein product, partial [Vitis vinifera]	GO:0000254,GO:0005506,GO:0005789,GO:0016020,GO:0016021,GO:0016126,GO:0080064	C-4 methylsterol oxidase activity|iron ion binding|endoplasmic reticulum membrane|membrane|integral component of membrane|sterol biosynthetic process|4,4-dimethyl-9beta,19-cyclopropylsterol oxidation	path:vvi00100	Steroid biosynthesis
VIT_200s2171g00010	52.0699	74.1935	29.9464	0.403625	-1.30891	2.57865e-06	6.43309e-06	Down	3.36237	3.26459	3.54913	1.16095	1.27284	1.12127	LOC100243464		unnamed protein product, partial [Vitis vinifera]
VIT_200s2175g00005	337.142	476.837	197.448	0.414079	-1.27202	2.89527e-30	1.50758e-29	Down	21.4295	20.9552	21.5279	6.1495	7.4263	5.61467	LOC104878671	LRK10L-1.2 {ECO:0000303|PubMed:12805585}; Synonyms=LRK10L1 {ECO:0000303|PubMed:25510357}; At1g18390 {ECO:0000312|Araport:AT1G18390}; F15H18.11 {ECO:0000312|EMBL:AAF25996.1}, F15H18.25 {ECO:0000312|EMBL:AAF25996.1}	PREDICTED: uncharacterized protein LOC104878671 [Vitis vinifera]
VIT_200s2201g00010	5.41412	8.60887	2.21936	0.2578	-1.95568	0.0483267	0.0787706	Down	1.57551	0.229164	1.09671	0.285081	0.388056	0.108051	LOC100854627	DUS2; Synonyms=DUS2L	PREDICTED: tRNA-dihydrouridine(20) synthase [NAD(P)+]-like, partial [Vitis vinifera]	GO:0003725,GO:0004860,GO:0005739,GO:0005783,GO:0005829,GO:0017150,GO:0050660,GO:0060548	double-stranded RNA binding|protein kinase inhibitor activity|mitochondrion|endoplasmic reticulum|cytosol|tRNA dihydrouridine synthase activity|flavin adenine dinucleotide binding|negative regulation of cell death
VIT_200s2240g00010	36.3603	22.6498	50.0708	2.21065	1.14447	0.000426259	0.000894816	Up	0.784664	0.715566	0.373322	0.495323	1.13201	1.21822	LOC100854767	GAE3; At4g00110; F6N15.16	PREDICTED: UDP-glucuronate 4-epimerase 3-like, partial [Vitis vinifera]	GO:0005975,GO:0016020,GO:0016021,GO:0032580,GO:0050378	carbohydrate metabolic process|membrane|integral component of membrane|Golgi cisterna membrane|UDP-glucuronate 4-epimerase activity	path:vvi00520	Amino sugar and nucleotide sugar metabolism
VIT_200s2248g00010	27.5187	17.8594	37.1779	2.0817	1.05776	0.004721	0.00888979	Up	1.69484	1.88322	1.0967	2.35311	1.76857	2.35195	LOC104878679		PREDICTED: uncharacterized protein LOC104878679 [Vitis vinifera]
VIT_200s2262g00010	155.013	215.577	94.4488	0.438121	-1.1906	1.11414e-13	3.91808e-13	Down	6.24721	6.97918	6.28979	1.71831	1.78971	2.52003	LOC100854880	Os03g0158200, LOC_Os03g06220; OJ1134F05.6	PREDICTED: DEAD-box ATP-dependent RNA helicase 38-like [Vitis vinifera]	GO:0003723,GO:0004004,GO:0005524,GO:0005635,GO:0005730,GO:0005737,GO:0005886,GO:0009408,GO:0009409,GO:0009737,GO:0010501,GO:0016973	RNA binding|ATP-dependent RNA helicase activity|ATP binding|nuclear envelope|nucleolus|cytoplasm|plasma membrane|response to heat|response to cold|response to abscisic acid|RNA secondary structure unwinding|poly(A)+ mRNA export from nucleus
VIT_200s2280g00010	22.3544	0	44.7089	Inf	Inf	4.77746e-23	2.16293e-22	Up	0	0	0	1.66315	1.18564	1.17092	LOC100855027	LAC14; At5g09360; T5E8.160	PREDICTED: laccase-15-like [Vitis vinifera]	GO:0005507,GO:0016722,GO:0046274,GO:0048046,GO:0052716	copper ion binding|oxidoreductase activity, oxidizing metal ions|lignin catabolic process|apoplast|hydroquinone:oxygen oxidoreductase activity
VIT_200s2317g00010	7.28396	0.603415	13.9645	23.1424	4.53247	6.01639e-06	1.46624e-05	Up	0.0814995	0.0894688	0	1.0284	0.603998	0.996335	LOC100855403	GDI2; At3g59920; F24G16.190	hypothetical protein VITISV_031564 [Vitis vinifera]	GO:0005093,GO:0005096,GO:0005829,GO:0007264,GO:0009506,GO:0015031,GO:0048046	Rab GDP-dissociation inhibitor activity|GTPase activator activity|cytosol|small GTPase mediated signal transduction|plasmodesma|protein transport|apoplast
VIT_200s2341g00010	166.276	84.7151	247.837	2.92554	1.5487	5.37209e-23	2.42896e-22	Up	14.6911	11.3609	14.9591	29.0663	28.6627	29.7442	LOC100246843	HSP83A	unnamed protein product, partial [Vitis vinifera]	GO:0005524,GO:0005737,GO:0006457,GO:0006950,GO:0051082	ATP binding|cytoplasm|protein folding|response to stress|unfolded protein binding	path:vvi04141,path:vvi04626	Protein processing in endoplasmic reticulum|Plant-pathogen interaction
VIT_200s2349g00010	3874.07	227.064	7521.08	33.1231	5.04977	0	0	Up	5.79146	5.23722	5.10746	157.203	154.528	162.755	LOC100266307	PUMP5; Synonyms=DIC1, UCP5; At2g22500; F14M13.10	PREDICTED: mitochondrial uncoupling protein 5 [Vitis vinifera]	GO:0005310,GO:0005743,GO:0006839,GO:0008272,GO:0015116,GO:0015117,GO:0015131,GO:0015140,GO:0015141,GO:0015297,GO:0015709,GO:0015729,GO:0015992,GO:0016021,GO:0017077,GO:0035435,GO:0071422,GO:0071423	dicarboxylic acid transmembrane transporter activity|mitochondrial inner membrane|mitochondrial transport|sulfate transport|sulfate transmembrane transporter activity|thiosulfate transmembrane transporter activity|oxaloacetate transmembrane transporter activity|malate transmembrane transporter activity|succinate transmembrane transporter activity|antiporter activity|thiosulfate transport|oxaloace…
VIT_200s2376g00010	357.736	22.332	693.14	31.0379	4.95596	5.11284e-249	9.04786e-248	Up	2.50547	2.20696	2.1813	51.0065	43.71	49.8003	LOC104878692	NDB2; At4g05020; T32N4.4	unnamed protein product, partial [Vitis vinifera]	GO:0005509,GO:0005739,GO:0005743,GO:0005758,GO:0005777,GO:0016491,GO:0055114	calcium ion binding|mitochondrion|mitochondrial inner membrane|mitochondrial intermembrane space|peroxisome|oxidoreductase activity|oxidation-reduction process
VIT_200s2377g00010	2484	3615.3	1352.7	0.374159	-1.41828	5.43733e-55	3.87828e-54	Down	29.0738	35.8955	35.9497	8.5784	8.80269	8.1213	LOC100852760		hypothetical protein VITISV_015578 [Vitis vinifera]
VIT_200s2380g00010	133.835	75.4401	192.229	2.54811	1.34943	4.35346e-15	1.60306e-14	Up	1.231	1.4207	0.998938	1.8272	1.70137	2.34045	LOC100249655	At1g11330; T28P6.2	PREDICTED: G-type lectin S-receptor-like serine/threonine-protein kinase At1g11330, partial [Vitis vinifera]
VIT_200s2381g00010	37.7822	8.17698	67.3874	8.24111	3.04284	2.7576e-13	9.55074e-13	Up	0	0.490406	0.322844	1.48304	1.07909	0.480175	LOC100852948	RPPL1; At3g14470; MOA2.9	PREDICTED: putative disease resistance RPP13-like protein 1 [Vitis vinifera]
VIT_200s2390g00010	106.63	47.816	165.444	3.46002	1.79078	1.63771e-17	6.46129e-17	Up	1.53928	1.88702	1.31186	4.17323	4.72324	3.55482	LOC100852948	RPPL1; At3g14470; MOA2.9	PREDICTED: putative disease resistance RPP13-like protein 1 [Vitis vinifera]
VIT_200s2395g00010	20.045	8.61916	31.4708	3.65127	1.8684	3.56491e-05	8.18598e-05	Up	10.8147	8.14132	4.49399	28.3955	15.738	18.4958	LOC100265502		unnamed protein product, partial [Vitis vinifera]			path:vvi04141	Protein processing in endoplasmic reticulum
VIT_200s2439g00010	18.1738	6.25109	30.0965	4.81461	2.26742	4.99515e-06	1.22338e-05	Up	0.748169	0.33933	1.1857	3.12875	2.42312	2.03903	LOC104881987	PAT14; At3g60800; T4C21_210	PREDICTED: probable protein S-acyltransferase 14 [Vitis vinifera]	GO:0000138,GO:0005769,GO:0005794,GO:0005802,GO:0010150,GO:0016021,GO:0019706,GO:0019707,GO:1900055,GO:2000377	Golgi trans cisterna|early endosome|Golgi apparatus|trans-Golgi network|leaf senescence|integral component of membrane|protein-cysteine S-palmitoyltransferase activity|protein-cysteine S-acyltransferase activity|regulation of leaf senescence|regulation of reactive oxygen species metabolic process
VIT_200s2485g00010	404.975	63.869	746.081	11.6814	3.54614	9.61055e-156	1.26629e-154	Up	2.72298	2.58293	1.6575	19.6944	22.6193	20.1954	LOC100853577	CRK10; Synonyms=RLK4; At4g23180; F21P8.70	PREDICTED: cysteine-rich receptor-like protein kinase 10, partial [Vitis vinifera]
VIT_200s2508g00010	9.20537	0	18.4107	Inf	Inf	9.18273e-10	2.76795e-09	Up	0	0	0	0.224286	0.344976	0.25488	LOC100854997	PAL	PREDICTED: phenylalanine ammonia-lyase-like [Vitis vinifera]	GO:0005737,GO:0006559,GO:0009800,GO:0045548	cytoplasm|L-phenylalanine catabolic process|cinnamic acid biosynthetic process|phenylalanine ammonia-lyase activity	path:vvi00360,path:vvi00940	Phenylalanine metabolism|Phenylpropanoid biosynthesis
VIT_200s2536g00010	3.83587	0.294722	7.37702	25.0304	4.64561	0.00871756	0.0158504	Up	0	0	0	0	0.500793	0.280004	LOC100853521	APF1 {ECO:0000305}; At2g17760 {ECO:0000312|Araport:AT2G17760}; T17A5.8 {ECO:0000305}	hypothetical protein VITISV_015700 [Vitis vinifera]	GO:0004190,GO:0005886,GO:0006508,GO:0030163,GO:0031225	aspartic-type endopeptidase activity|plasma membrane|proteolysis|protein catabolic process|anchored component of membrane
VIT_200s2539g00010	334.876	14.7953	654.957	44.2678	5.46819	4.02854e-253	7.20266e-252	Up	1.22276	0.562503	0.734702	36.8055	33.2421	35.0424	LOC100853888	PIX13 {ECO:0000303|PubMed:23951354}; Synonyms=KIN3 {ECO:0000303|PubMed:21219905}; At2g17220 {ECO:0000312|Araport:AT2G17220}	PREDICTED: probable serine/threonine-protein kinase Cx32, chloroplastic [Vitis vinifera]
VIT_200s2563g00010	2885.63	153.399	5617.86	36.6225	5.19466	0	0	Up	3.18938	3.45402	2.74593	83.3339	80.7817	79.8233	LOC100264305	PGSIP8; At2g35710; T20F21.27	unnamed protein product, partial [Vitis vinifera]	GO:0006486,GO:0016021,GO:0016757,GO:0046872	protein glycosylation|integral component of membrane|transferase activity, transferring glycosyl groups|metal ion binding
VIT_200s2576g00010	2919.1	4202.11	1636.08	0.389346	-1.36087	4.50833e-116	4.91456e-115	Down	96.4097	89.3561	95.6416	29.9018	31.7449	33.0162	LOC100854135	PCK	unnamed protein product, partial [Vitis vinifera]	GO:0004612,GO:0005524,GO:0005737,GO:0006094	phosphoenolpyruvate carboxykinase (ATP) activity|ATP binding|cytoplasm|gluconeogenesis	path:vvi00010,path:vvi00020,path:vvi00620,path:vvi00710	Glycolysis / Gluconeogenesis|Citrate cycle (TCA cycle)|Pyruvate metabolism|Carbon fixation in photosynthetic organisms
VIT_200s2588g00010	41.5477	68.543	14.5525	0.212312	-2.23574	1.74787e-11	5.65004e-11	Down	2.52656	2.78297	2.36688	0.576787	0.588252	0.60294	LOC100854846	LRK10 {ECO:0000312|EMBL:AAC49629.1}	hypothetical protein VITISV_041721 [Vitis vinifera]	GO:0004674,GO:0005524,GO:0005886,GO:0016021	protein serine/threonine kinase activity|ATP binding|plasma membrane|integral component of membrane
VIT_200s2594g00010	11.5058	6.72508	16.2865	2.42175	1.27605	0.0348473	0.0580606	Up	0.983748	0.847263	0.483723	0.926744	0.826445	1.73389	LOC104878723	SRF8; At4g22130; F1N20.230	PREDICTED: protein STRUBBELIG-RECEPTOR FAMILY 8 [Vitis vinifera]
VIT_200s2608g00010	101.693	32.1173	171.269	5.3326	2.41484	6.11321e-24	2.81766e-23	Up	1.08468	1.31563	1.08984	4.12384	5.35588	4.18999	LOC109122277	psbB {ECO:0000255|HAMAP-Rule:MF_01495}	photosystem II 47 kDa protein [Lotus japonicus]	GO:0009523,GO:0009535,GO:0009772,GO:0016021,GO:0016168,GO:0018298,GO:0045156	photosystem II|chloroplast thylakoid membrane|photosynthetic electron transport in photosystem II|integral component of membrane|chlorophyll binding|protein-chromophore linkage|electron transporter, transferring electrons within the cyclic electron transport pathway of photosynthesis activity	path:vvi00195	Photosynthesis
VIT_200s2620g00010	10.5082	5.47247	15.544	2.84041	1.5061	0.0165867	0.0290163	Up	0.134352	0.0928303	0.0401497	0.323155	0.327318	0.367304	LOC100854496	GLU3; Os04g0497200, LOC_Os04g41970; OSJNBa0067K08.14	PREDICTED: endoglucanase 12-like, partial [Vitis vinifera]	GO:0008810,GO:0016021,GO:0030245,GO:0071555	cellulase activity|integral component of membrane|cellulose catabolic process|cell wall organization	path:vvi00500	Starch and sucrose metabolism
VIT_200s2648g00010	745.705	73.3668	1418.04	19.3281	4.27263	0	0	Up	2.79533	5.41279	3.37829	59.8369	60.7899	59.7036	LOC100241384	NDB3; At4g21490; F18E5.110	hypothetical protein VITISV_016566 [Vitis vinifera]	GO:0005509,GO:0005739,GO:0005743,GO:0005758,GO:0005777,GO:0016491,GO:0055114	calcium ion binding|mitochondrion|mitochondrial inner membrane|mitochondrial intermembrane space|peroxisome|oxidoreductase activity|oxidation-reduction process
VIT_200s2659g00010	769.199	4.97459	1533.42	308.251	8.26796	0	0	Up	0.330563	0.0576175	0.100276	56.9646	52.389	54.0366	LOC100854754	CRK10; Synonyms=RLK4; At4g23180; F21P8.70	PREDICTED: cysteine-rich receptor-like protein kinase 10 [Vitis vinifera]
VIT_200s2705g00010	106.059	178.249	33.8687	0.190007	-2.39587	7.4149e-30	3.83135e-29	Down	6.80316	6.70432	5.94057	1.12347	0.627502	1.07597	LOC104878738		unnamed protein product, partial [Vitis vinifera]
VIT_200s2745g00010	291.504	54.4635	528.545	9.70457	3.27866	1.40907e-122	1.58965e-121	Up	2.71459	3.62171	2.18995	22.1119	19.8373	23.1809	LOC100854869	CRK10; Synonyms=RLK4; At4g23180; F21P8.70	PREDICTED: putative receptor-like protein kinase At4g00960 [Vitis vinifera]
VIT_200s2750g00010	99.5067	64.7282	134.285	2.0746	1.05283	5.77242e-05	0.000130377	Up	5.14591	5.10809	6.91293	7.8162	10.6423	6.97457		CDS1 {ECO:0000303|PubMed:9085581}	PREDICTED: phosphatidate cytidylyltransferase [Vitis vinifera]	GO:0004605,GO:0016021,GO:0016024	phosphatidate cytidylyltransferase activity|integral component of membrane|CDP-diacylglycerol biosynthetic process
VIT_200s2770g00010	7.28169	2.92938	11.634	3.97149	1.98968	0.0116189	0.0208041	Up	0.286933	0.179477	0.103914	0.454939	0.5702	0.345356	LOC104878745	CRK35; At4g11530; F25E4.150	PREDICTED: uncharacterized protein LOC100258593 [Vitis vinifera]
VIT_200s2776g00010	114.963	0.294722	229.632	779.148	9.60575	3.84744e-53	2.68038e-52	Up	0.026864	0	0	4.88305	5.15892	4.68921	LOC100263919	SD113; Synonyms=CBRLK1, RKS2; At1g11350; T23J18.2	PREDICTED: G-type lectin S-receptor-like serine/threonine-protein kinase SD1-13, partial [Vitis vinifera]
VIT_200s2785g00010	210.821	37.1478	384.494	10.3504	3.37161	3.93195e-99	3.92612e-98	Up	2.0894	2.60882	1.98969	17.8919	16.6844	17.8194	LOC100256775	CBP60B {ECO:0000303|PubMed:11782485}; At5g57580 {ECO:0000312|Araport:AT5G57580}; MUA2.16 {ECO:0000312|EMBL:BAB08793.1}	PREDICTED: uncharacterized protein LOC100256775 [Vitis vinifera]	GO:0003677,GO:0005516,GO:0005634,GO:0006351,GO:0006355,GO:0006950	DNA binding|calmodulin binding|nucleus|transcription, DNA-templated|regulation of transcription, DNA-templated|response to stress
VIT_200s2814g00010	45.737	66.2074	25.2666	0.381628	-1.38976	8.55332e-06	2.05823e-05	Down	2.59708	4.07186	3.23165	0.697708	0.268175	1.08484	LOC104878749		PREDICTED: uncharacterized protein LOC104878749 isoform X1 [Vitis vinifera]
VIT_200s2839g00010	265.191	157.168	373.215	2.37463	1.2477	3.92847e-24	1.81898e-23	Up	24.618	23.1222	26.5051	68.1258	54.1788	72.4361	LOC100243438		PREDICTED: uncharacterized protein LOC100243438 [Vitis vinifera]
VIT_200s2840g00010	963.265	1384.69	541.841	0.391309	-1.35362	8.53125e-85	7.82268e-84	Down	60.8955	57.6307	60.0617	23.2338	20.1238	22.5991	LOC100854135	PCK	PREDICTED: phosphoenolpyruvate carboxykinase [ATP]-like [Vitis vinifera]	GO:0004612,GO:0005524,GO:0005737,GO:0006094	phosphoenolpyruvate carboxykinase (ATP) activity|ATP binding|cytoplasm|gluconeogenesis	path:vvi00010,path:vvi00020,path:vvi00620,path:vvi00710	Glycolysis / Gluconeogenesis|Citrate cycle (TCA cycle)|Pyruvate metabolism|Carbon fixation in photosynthetic organisms
VIT_200s2847g00010	410.298	2.5749	818.021	317.69	8.31148	0	0	Up	0.0776841	0	0.137397	18.4772	18.9792	17.8685	LOC100855282	SD113; Synonyms=CBRLK1, RKS2; At1g11350; T23J18.2	PREDICTED: G-type lectin S-receptor-like serine/threonine-protein kinase At1g11330, partial [Vitis vinifera]
VIT_200s2849g00010	17.9371	0	35.8742	Inf	Inf	1.42936e-18	5.79878e-18	Up	0	0	0	1.07816	0.856649	0.878121	LOC100855356	PAL	PREDICTED: phenylalanine ammonia-lyase-like [Vitis vinifera]	GO:0005737,GO:0006559,GO:0009800,GO:0045548	cytoplasm|L-phenylalanine catabolic process|cinnamic acid biosynthetic process|phenylalanine ammonia-lyase activity	path:vvi00360,path:vvi00940	Phenylalanine metabolism|Phenylpropanoid biosynthesis
VIT_200s2851g00010	326.851	139.933	513.769	3.67153	1.87638	1.06655e-59	7.99796e-59	Up	3.43156	3.28401	3.34883	10.9748	10.7161	11.693	LOC100855394	HOP1; At1g12270; F5O11.2	PREDICTED: LOW QUALITY PROTEIN: hsp70-Hsp90 organizing protein 3-like [Vitis vinifera]	GO:0005634,GO:0005829,GO:0051131,GO:0051879,GO:0070678	nucleus|cytosol|chaperone-mediated protein complex assembly|Hsp90 protein binding|preprotein binding
VIT_201s0010g00020	10.999	16.5282	5.46979	0.330937	-1.59537	0.0154973	0.0272693	Down	0.288536	0.326887	0.126948	0.062247	0.0318054	0.0176755	LOC100256507	guaA; HH_1444	PREDICTED: uncharacterized protein LOC100256507 [Vitis vinifera]	GO:0003922,GO:0005524,GO:0006177,GO:0006284,GO:0006541,GO:0008080,GO:0008725,GO:0016462	GMP synthase (glutamine-hydrolyzing) activity|ATP binding|GMP biosynthetic process|base-excision repair|glutamine metabolic process|N-acetyltransferase activity|DNA-3-methyladenine glycosylase activity|pyrophosphatase activity	path:vvi03410	Base excision repair
VIT_201s0010g00060	1444.86	38.1053	2851.62	74.8354	6.22565	0	0	Up	0.570784	0.456787	0.641452	32.1361	31.0883	31.8316	LOC100251363	GALS3 {ECO:0000303|PubMed:23243126}; At4g20170 {ECO:0000312|Araport:AT4G20170}; F1C12.90 {ECO:0000312|EMBL:CAA18242.1}	PREDICTED: uncharacterized protein LOC100251363 [Vitis vinifera]	GO:0000139,GO:0016021,GO:0016757,GO:0042546,GO:0071555	Golgi membrane|integral component of membrane|transferase activity, transferring glycosyl groups|cell wall biogenesis|cell wall organization
VIT_201s0010g00240	19.18	8.14904	30.2109	3.7073	1.89037	5.16198e-05	0.000117058	Up	0.0930161	0.0987306	0.0493253	0.14763	0.189231	0.237786	LOC100249622	ctps1; Synonyms=ctps1a, ctpsa	PREDICTED: CTP synthase 1 [Vitis vinifera]	GO:0003883,GO:0005524,GO:0006241,GO:0006541,GO:0044210	CTP synthase activity|ATP binding|CTP biosynthetic process|glutamine metabolic process|'de novo' CTP biosynthetic process	path:vvi00240	Pyrimidine metabolism
VIT_201s0010g00330	61.7619	39.9398	83.584	2.09275	1.0654	2.07029e-05	4.82988e-05	Up	0.464608	0.64314	0.539106	0.879663	0.80557	0.917773	LOC100258232	BAM3; At4g20270; F1C12.190	PREDICTED: leucine-rich repeat receptor-like serine/threonine-protein kinase BAM3 [Vitis vinifera]
VIT_201s0010g00340	77.936	122.565	33.3074	0.271754	-1.87963	2.69509e-15	9.98316e-15	Down	1.52318	1.1562	1.33803	0.331407	0.240297	0.169828	LOC100253105	neur; Synonyms=neu	PREDICTED: uncharacterized protein LOC100253105 [Vitis vinifera]	GO:0003677,GO:0004842,GO:0005634,GO:0005886,GO:0007399,GO:0007422,GO:0007423,GO:0007498,GO:0016360,GO:0046872	DNA binding|ubiquitin-protein transferase activity|nucleus|plasma membrane|nervous system development|peripheral nervous system development|sensory organ development|mesoderm development|sensory organ precursor cell fate determination|metal ion binding
VIT_201s0010g00400	238.565	325.665	151.466	0.465099	-1.10439	3.16932e-17	1.24171e-16	Down	3.29251	3.63428	2.9925	1.3244	0.955404	0.908811	LOC100266712	DCAF4; Synonyms=WDR21, WDR21A	PREDICTED: uncharacterized protein LOC100266712 [Vitis vinifera]	GO:0003723,GO:0005654,GO:0005682,GO:0008380,GO:0016567,GO:0043687,GO:0071011,GO:0071013,GO:0080008	RNA binding|nucleoplasm|U5 snRNP|RNA splicing|protein ubiquitination|post-translational protein modification|precatalytic spliceosome|catalytic step 2 spliceosome|Cul4-RING E3 ubiquitin ligase complex
VIT_201s0010g00450	5.37878	1.49263	9.26494	6.20711	2.63392	0.00609135	0.0112982	Up	0	0.150466	0	0.3107	0.181541	0.0503744	LOC100249919		PREDICTED: extracellular ribonuclease LE [Vitis vinifera]	GO:0003723,GO:0005615,GO:0005618,GO:0033897	RNA binding|extracellular space|cell wall|ribonuclease T2 activity
VIT_201s0010g00610	2.58645	0.27183	4.90106	18.0299	4.17232	0.0195807	0.0339033	Up	0	0	0.0257566	0.151251	0.0516765	0.114288	LOC100249617	guaA; HH_1444	PREDICTED: uncharacterized protein LOC100249617 [Vitis vinifera]	GO:0003922,GO:0005524,GO:0006177,GO:0006284,GO:0006541,GO:0008080,GO:0008725,GO:0016462	GMP synthase (glutamine-hydrolyzing) activity|ATP binding|GMP biosynthetic process|base-excision repair|glutamine metabolic process|N-acetyltransferase activity|DNA-3-methyladenine glycosylase activity|pyrophosphatase activity	path:vvi03410	Base excision repair
VIT_201s0010g00650	10.0425	2.98913	17.0958	5.71931	2.51584	0.000252113	0.000540665	Up	0.315973	0.11137	0	0.424618	0.625261	0.427494	LOC100251346	GLIP7; At5g15720; F14F8.100	PREDICTED: GDSL esterase/lipase 7 [Vitis vinifera]	GO:0005576,GO:0016042,GO:0016298	extracellular region|lipid catabolic process|lipase activity
VIT_201s0010g00720	16.5364	4.17307	28.8998	6.92529	2.79188	1.60668e-07	4.30366e-07	Up	0.0690801	0.0747684	0	0.415719	0.298096	0.306008	LOC100253093	FAM213A; Synonyms=C10orf58, PAMM; PRO2290, PSEC0139, UNQ611/PRO1198	PREDICTED: uncharacterized protein LOC100253093 [Vitis vinifera]	GO:0005737,GO:0016209,GO:0045670,GO:0055114,GO:0070062	cytoplasm|antioxidant activity|regulation of osteoclast differentiation|oxidation-reduction process|extracellular exosome
VIT_201s0010g00740	270.162	363.588	176.735	0.486086	-1.04072	1.32824e-17	5.25659e-17	Down	3.86388	3.79943	4.05647	1.37739	1.43	1.59985	LOC100265116	BHLH49; Synonyms=ACE1, EN82; At1g68920; T6L1.10	PREDICTED: transcription factor bHLH49 isoform X3 [Vitis vinifera]	GO:0003700,GO:0005634,GO:0006351,GO:0006355,GO:0040008,GO:0043565,GO:0046983	DNA binding transcription factor activity|nucleus|transcription, DNA-templated|regulation of transcription, DNA-templated|regulation of growth|sequence-specific DNA binding|protein dimerization activity
VIT_201s0010g00760	1388.05	11.204	2764.9	246.778	7.94707	0	0	Up	0.168816	0.350758	0.482897	64.703	59.2461	60.9852			unnamed protein product, partial [Vitis vinifera]
VIT_201s0010g00790	107.936	0.898137	214.973	239.354	7.903	1.13802e-101	1.15151e-100	Up	0	0.061093	0	7.80033	6.34877	7.5893			PREDICTED: uncharacterized protein LOC103341994 [Prunus mume]
VIT_201s0010g00800	11.7211	0	23.4422	Inf	Inf	3.09826e-12	1.03335e-11	Up	0	0	0	1.67547	1.80536	2.20603			unnamed protein product, partial [Vitis vinifera]
VIT_201s0010g00920	159.802	258.723	60.8805	0.235312	-2.08735	5.08388e-35	2.86038e-34	Down	3.89428	3.89366	3.71876	0.862894	0.659325	0.576945	LOC100251252	CPN60B4; Synonyms=Cpn60-B(4); At1g26230; F28B23.11	PREDICTED: chaperonin 60 subunit beta 4, chloroplastic [Vitis vinifera]	GO:0005524,GO:0005829,GO:0006457,GO:0006458,GO:0009507,GO:0009570,GO:0009941,GO:0042026,GO:0044183,GO:0051082,GO:0061077	ATP binding|cytosol|protein folding|'de novo' protein folding|chloroplast|chloroplast stroma|chloroplast envelope|protein refolding|protein binding involved in protein folding|unfolded protein binding|chaperone-mediated protein folding	path:vvi03018	RNA degradation
VIT_201s0010g00930	43.6723	75.2012	12.1434	0.161479	-2.63058	3.87685e-15	1.42973e-14	Down	4.51497	3.89248	3.64891	0.244208	0.43	0.420891	LOC100258132	BZIP43 {ECO:0000303|PubMed:11906833}; At5g38800; K15E6.1	PREDICTED: basic leucine zipper 43 [Vitis vinifera]	GO:0003677,GO:0003700,GO:0005634,GO:0006351	DNA binding|DNA binding transcription factor activity|nucleus|transcription, DNA-templated
VIT_201s0010g00940	1156.38	1627.24	685.514	0.421274	-1.24717	2.76248e-84	2.52064e-83	Down	30.3451	30.7904	31.5996	8.85022	9.95547	10.9634	LOC100253004		unnamed protein product, partial [Vitis vinifera]	GO:0009507,GO:0042254	chloroplast|ribosome biogenesis
VIT_201s0010g00950	2730.69	1071	4390.38	4.09933	2.03539	0	0	Up	10.3535	9.64725	10.3123	29.018	29.659	28.4805	LOC100259768	AAPT1; At1g13560; F13B4.5	PREDICTED: choline/ethanolaminephosphotransferase 1 [Vitis vinifera]	GO:0004142,GO:0004307,GO:0005794,GO:0006646,GO:0016021,GO:0046872	diacylglycerol cholinephosphotransferase activity|ethanolaminephosphotransferase activity|Golgi apparatus|phosphatidylethanolamine biosynthetic process|integral component of membrane|metal ion binding	path:vvi00440,path:vvi00564,path:vvi00565	Phosphonate and phosphinate metabolism|Glycerophospholipid metabolism|Ether lipid metabolism
VIT_201s0010g01130	3517.6	1300.74	5734.46	4.40861	2.14033	0	0	Up	26.167	25.0315	25.8164	85.5453	84.7526	84.3936	LOC100246134	At3g02360; F11A12.5	PREDICTED: 6-phosphogluconate dehydrogenase, decarboxylating 3 [Vitis vinifera]	GO:0004616,GO:0005777,GO:0005829,GO:0006098,GO:0009570,GO:0009651,GO:0019521,GO:0019822,GO:0080173	phosphogluconate dehydrogenase (decarboxylating) activity|peroxisome|cytosol|pentose-phosphate shunt|chloroplast stroma|response to salt stress|D-gluconate metabolic process|P4 peroxisome|male-female gamete recognition during double fertilization forming a zygote and endosperm	path:vvi00030,path:vvi00480	Pentose phosphate pathway|Glutathione metabolism
VIT_201s0010g01140	205.009	329.657	80.3614	0.243773	-2.03639	8.8881e-25	4.16232e-24	Down	12.3238	15.8075	12.9215	2.99944	2.70576	2.35656	LOC100241027	SNAT2 {ECO:0000303|PubMed:27121038}; Os08g0102000 {ECO:0000312|EMBL:BAT03408.1}, LOC_Os08g01170 {ECO:0000305}; B1147B12.22 {ECO:0000312|EMBL:BAD03558.1}, OsJ_25726 {ECO:0000312|EMBL:EAZ41221.1}, P0015C07.5 {ECO:0000312|EMBL:BAD33154.1}	PREDICTED: uncharacterized N-acetyltransferase ycf52 [Vitis vinifera]	GO:0004059,GO:0005737,GO:0009507,GO:0030187	aralkylamine N-acetyltransferase activity|cytoplasm|chloroplast|melatonin biosynthetic process	path:vvi00380	Tryptophan metabolism
VIT_201s0010g01170	446.064	705.558	186.569	0.264428	-1.91905	5.98446e-80	5.30484e-79	Down	28.6965	27.0282	24.7158	4.6282	5.22331	6.21022	LOC100244373	CCB3 {ECO:0000303|PubMed:18593701}; At5g36120 {ECO:0000312|Araport:AT5G36120}; MAB16.6 {ECO:0000312|EMBL:BAA96886.1}	PREDICTED: uncharacterized protein LOC100244373 [Vitis vinifera]	GO:0009507,GO:0009535,GO:0010190,GO:0016021	chloroplast|chloroplast thylakoid membrane|cytochrome b6f complex assembly|integral component of membrane
VIT_201s0010g01180	3868.16	797.494	6938.84	8.7008	3.12115	0	0	Up	6.10672	6.59868	5.85637	36.3705	38.9763	38.9696	LOC100263292	VIT_01s0010g01180; GSVIVT01010181001, Vv01s0010g01180	PREDICTED: anamorsin homolog isoform X2 [Vitis vinifera]	GO:0005737,GO:0005758,GO:0008168,GO:0016226,GO:0046872,GO:0051537	cytoplasm|mitochondrial intermembrane space|methyltransferase activity|iron-sulfur cluster assembly|metal ion binding|2 iron, 2 sulfur cluster binding
VIT_201s0010g01260	10.022	3.1694	16.8745	5.32421	2.41257	0.000441848	0.000926463	Up	0.647016	0.617527	0.691486	2.5955	3.37986	2.55577			hypothetical protein SOVF_142410 [Spinacia oleracea]
VIT_201s0010g01280	540.585	36.4134	1044.76	28.6916	4.84255	7.7762e-147	9.80376e-146	Up	0	0	0	0	0	0			unnamed protein product, partial [Vitis vinifera]
VIT_201s0010g01430	6566.05	2947.95	10184.2	3.45466	1.78854	0	0	Up	42.419	41.054	41.4083	106.793	106.671	104.128	LOC100247873	SYT3; Synonyms=SYTC; At5g04220; F21E1.140	PREDICTED: synaptotagmin-2 isoform X2 [Vitis vinifera]	GO:0005783,GO:0006869,GO:0008289,GO:0016021,GO:0046872	endoplasmic reticulum|lipid transport|lipid binding|integral component of membrane|metal ion binding
VIT_201s0010g01460	90.9169	148.298	33.5358	0.226137	-2.14473	4.23483e-22	1.87592e-21	Down	4.71367	3.95189	4.97314	0.669374	0.919844	0.823941	LOC100244449	At1g80150; F18B13.23	PREDICTED: pentatricopeptide repeat-containing protein At1g61870, mitochondrial [Vitis vinifera]
VIT_201s0010g01570	20.6841	32.8301	8.53801	0.260066	-1.94305	3.63161e-05	8.33205e-05	Down	0.712739	0.66146	0.479869	0.137279	0.18042	0.111461	LOC100266692	PCMP-H61; At5g66520; K1F13.18	unnamed protein product, partial [Vitis vinifera]
VIT_201s0010g01660	68.6836	21.6448	115.722	5.34643	2.41858	2.9111e-21	1.26504e-20	Up	0.279392	0.112422	0.212307	0.955484	0.821057	0.836402	LOC100855399	At1g60630; F8A5.15	PREDICTED: inactive leucine-rich repeat receptor-like serine/threonine-protein kinase At1g60630 [Vitis vinifera]
VIT_201s0010g01670	26.0798	3.33974	48.8199	14.6179	3.86966	1.99969e-16	7.6528e-16	Up	0.0833727	0.177153	0	0.823527	0.622733	0.572398	LOC100240999	TIPIN; RCJMB04_3n6	PREDICTED: TIMELESS-interacting protein isoform X1 [Vitis vinifera]	GO:0000076,GO:0000790,GO:0003677,GO:0005634,GO:0005737,GO:0008284,GO:0031298,GO:0031573,GO:0033262,GO:0043111,GO:0044770,GO:0048478,GO:0051301	DNA replication checkpoint|nuclear chromatin|DNA binding|nucleus|cytoplasm|positive regulation of cell proliferation|replication fork protection complex|intra-S DNA damage checkpoint|regulation of nuclear cell cycle DNA replication|replication fork arrest|cell cycle phase transition|replication fork protection|cell division
VIT_201s0010g01680	3563.14	139.687	6986.58	50.0161	5.64432	0	0	Up	1.37951	1.45046	1.61871	58.0406	57.0438	57.9248	LOC100263256		PREDICTED: uncharacterized protein LOC100263256 [Vitis vinifera]
VIT_201s0010g01710	474.027	134.14	813.914	6.06763	2.60113	4.27528e-75	3.64836e-74	Up	2.7863	2.73527	2.21579	11.3066	13.9276	12.5038	LOC100254716	PSKR	PREDICTED: phytosulfokine receptor 1 [Vitis vinifera]	GO:0004674,GO:0005524,GO:0005886,GO:0016021	protein serine/threonine kinase activity|ATP binding|plasma membrane|integral component of membrane
VIT_201s0010g01720	228.003	94.3251	361.681	3.83441	1.939	2.64076e-45	1.69193e-44	Up	5.93789	6.02633	7.42607	19.9486	17.3142	19.7515	LOC100249597	AKR4C10; At2g37790; T8P21.30	PREDICTED: aldo-keto reductase family 4 member C10-like [Vitis vinifera]	GO:0005634,GO:0005829,GO:0016491	nucleus|cytosol|oxidoreductase activity	path:vvi00010,path:vvi00040,path:vvi00561	Glycolysis / Gluconeogenesis|Pentose and glucuronate interconversions|Glycerolipid metabolism
VIT_201s0010g01730	508.217	232.92	783.514	3.36387	1.75012	2.89391e-79	2.54571e-78	Up	4.84561	4.65639	4.66505	11.6634	10.4271	12.3205	LOC100249597	AKR4C9; At2g37770; F13M22, T8P21.32	PREDICTED: aldo-keto reductase family 4 member C10-like [Vitis vinifera]	GO:0004033,GO:0008106,GO:0009409,GO:0009414,GO:0009507,GO:0009636,GO:0009651,GO:0016229,GO:0055114,GO:0070401	aldo-keto reductase (NADP) activity|alcohol dehydrogenase (NADP+) activity|response to cold|response to water deprivation|chloroplast|response to toxic substance|response to salt stress|steroid dehydrogenase activity|oxidation-reduction process|NADP+ binding	path:vvi00010,path:vvi00040,path:vvi00561	Glycolysis / Gluconeogenesis|Pentose and glucuronate interconversions|Glycerolipid metabolism
VIT_201s0010g01770	3225.55	1493.76	4957.34	3.31869	1.73061	0	0	Up	20.2586	20.5414	20.1427	49.7309	52.491	49.6344	LOC104880250	At2g02160; F5O4.7	PREDICTED: zinc finger CCCH domain-containing protein 17 [Vitis vinifera]	GO:0003677,GO:0003729,GO:0046872	DNA binding|mRNA binding|metal ion binding
VIT_201s0010g01800	188.768	286.22	91.3155	0.31904	-1.64819	2.69101e-28	1.35354e-27	Down	3.13632	2.8856	3.76204	0.533343	0.809847	0.895483	LOC100854940	At2g02148; F5O4.8	PREDICTED: uncharacterized protein At2g02148 isoform X1 [Vitis vinifera]
VIT_201s0010g01840	1560.53	266.817	2854.25	10.6974	3.41919	1.53394e-288	2.99909e-287	Up	10.48	7.78468	7.81332	69.1302	66.2119	73.1292	LOC100248212	At5g13200; T19L5.4, T31B5_20	PREDICTED: GEM-like protein 5 [Vitis vinifera]	GO:0009793,GO:0009845,GO:0010029,GO:0098755	embryo development ending in seed dormancy|seed germination|regulation of seed germination|maintenance of seed dormancy by absisic acid
VIT_201s0010g01900	410.533	729.663	91.4026	0.125267	-2.99692	3.60514e-148	4.5905e-147	Down	17.964	18.9064	18.2311	1.42689	1.72758	2.24146	LOC100256233	At5g13770; MXE10.6	PREDICTED: pentatricopeptide repeat-containing protein At5g13770, chloroplastic-like [Vitis vinifera]
VIT_201s0010g01970	206.255	0	412.509	Inf	Inf	2.74117e-202	4.23024e-201	Up	0	0	0	12.9255	12.516	13.0483	LOC100247600		PREDICTED: lignin-forming anionic peroxidase [Vitis vinifera]	GO:0004601,GO:0005576,GO:0006979,GO:0020037,GO:0042744,GO:0046872	peroxidase activity|extracellular region|response to oxidative stress|heme binding|hydrogen peroxide catabolic process|metal ion binding	path:vvi00940	Phenylpropanoid biosynthesis
VIT_201s0010g01980	324.029	0.566552	647.492	1142.86	10.1584	3.56007e-308	7.30824e-307	Up	0	0	0.0433401	9.89781	10.4068	12.1332	LOC100252708		PREDICTED: lignin-forming anionic peroxidase [Vitis vinifera]	GO:0004601,GO:0005576,GO:0006979,GO:0020037,GO:0042744,GO:0046872	peroxidase activity|extracellular region|response to oxidative stress|heme binding|hydrogen peroxide catabolic process|metal ion binding	path:vvi00940	Phenylpropanoid biosynthesis
VIT_201s0010g02030	303.425	155.526	451.323	2.90191	1.537	1.45205e-34	8.10954e-34	Up	6.95212	9.23968	9.804	19.4555	17.5531	21.5869	LOC100242603		PREDICTED: defensin Ec-AMP-D2 [Vitis vinifera]	GO:0005576,GO:0031640,GO:0050832	extracellular region|killing of cells of other organism|defense response to fungus
VIT_201s0010g02070	4.07645	8.15291	0	0	#NAME?	0.000363922	0.000768548	Down	0.277666	0.123232	0.128869	0	0	0	LOC100240845	BHLH111; Synonyms=EN66; At1g31050; F17F8.3	PREDICTED: transcription factor bHLH111 [Vitis vinifera]	GO:0001046,GO:0001228,GO:0005634,GO:0006366,GO:0046983	core promoter sequence-specific DNA binding|transcriptional activator activity, RNA polymerase II transcription regulatory region sequence-specific DNA binding|nucleus|transcription from RNA polymerase II promoter|protein dimerization activity
VIT_201s0010g02100	1045.48	1684.74	406.218	0.241117	-2.0522	4.3016e-188	6.33969e-187	Down	16.9432	16.5612	16.5673	2.68854	3.30061	2.98705	LOC100251079	IDD5 {ECO:0000303|PubMed:16784536}; Synonyms=IDZ2 {ECO:0000303|Ref.1}; At2g02070 {ECO:0000312|Araport:AT2G02070}; F5O4.16 {ECO:0000312|EMBL:AAC97225.1}	PREDICTED: zinc finger protein MAGPIE isoform X1 [Vitis vinifera]	GO:0003677,GO:0003700,GO:0006351,GO:0006355,GO:0009507,GO:0046872	DNA binding|DNA binding transcription factor activity|transcription, DNA-templated|regulation of transcription, DNA-templated|chloroplast|metal ion binding
VIT_201s0010g02220	69.8778	100.3	39.4561	0.393383	-1.34599	1.96589e-08	5.54455e-08	Down	1.83121	1.18058	2.24352	0.60428	0.56409	0.535987	LOC100245965		unnamed protein product, partial [Vitis vinifera]
VIT_201s0010g02260	831.519	149.293	1513.74	10.1394	3.3419	0	0	Up	3.23118	3.10076	3.12029	26.4653	26.1241	24.9335	LOC100251099	CXE16; At5g14310; F18O22.100	PREDICTED: probable carboxylesterase 11 [Vitis vinifera]	GO:0009056,GO:0016787,GO:0052689	catabolic process|hydrolase activity|carboxylic ester hydrolase activity
VIT_201s0010g02270	12.1855	0.308693	24.0623	77.9488	6.28445	1.82715e-11	5.89688e-11	Up	0	0.0189412	0	0.380246	0.338044	0.394594	LOC100256348	GAI1	PREDICTED: scarecrow-like protein 21 [Vitis vinifera]
VIT_201s0010g02290	2457.93	1356.28	3559.58	2.62452	1.39206	6.13267e-186	8.9137e-185	Up	39.1283	35.6813	37.2138	69.9728	73.0182	73.1012	LOC100261354	HSP25.3; At4g27670; T29A15.160	PREDICTED: small heat shock protein, chloroplastic [Vitis vinifera]	GO:0006351,GO:0006355,GO:0009408,GO:0009416,GO:0009644,GO:0009658,GO:0042542,GO:0042644,GO:0043621,GO:0101031	transcription, DNA-templated|regulation of transcription, DNA-templated|response to heat|response to light stimulus|response to high light intensity|chloroplast organization|response to hydrogen peroxide|chloroplast nucleoid|protein self-association|chaperone complex	path:vvi04141	Protein processing in endoplasmic reticulum
VIT_201s0010g02310	7.13001	2.70838	11.5516	4.26514	2.09259	0.00778964	0.0142584	Up	1.22883	1.00862	0	2.86209	1.2456	2.08243		rpl23-A; CsCp084; and Name=rpl23-B; OrderedLocusNames=CsCp129	unnamed protein product, partial [Vitis vinifera]	GO:0003735,GO:0005840,GO:0006412,GO:0009507,GO:0019843	structural constituent of ribosome|ribosome|translation|chloroplast|rRNA binding
VIT_201s0010g02345	22.785	5.01651	40.5535	8.08402	3.01507	1.0379e-10	3.25271e-10	Up	0.121192	0.150136	0.0751625	0.650457	0.76292	0.695593	LOC100266558	ACT	PREDICTED: vinorine synthase-like [Vitis vinifera]	GO:0009820,GO:0050636	alkaloid metabolic process|vinorine synthase activity
VIT_201s0010g02350	899.392	484.32	1314.46	2.71404	1.44044	4.78881e-92	4.60714e-91	Up	10.8106	11.2548	11.369	22.2778	22.9756	22.2405	LOC100245943	B'ETA; At3g26020; MPE11.19	PREDICTED: serine/threonine protein phosphatase 2A 57 kDa regulatory subunit B' theta isoform [Vitis vinifera]	GO:0000159,GO:0005730,GO:0005737,GO:0006952,GO:0009742,GO:0019888	protein phosphatase type 2A complex|nucleolus|cytoplasm|defense response|brassinosteroid mediated signaling pathway|protein phosphatase regulator activity	path:vvi03015	mRNA surveillance pathway
VIT_201s0010g02410	284.421	387.408	181.434	0.468328	-1.09441	5.68713e-18	2.27185e-17	Down	12.5054	12.0293	10.8653	4.93326	3.3185	4.21623	LOC100254469		PREDICTED: uncharacterized protein LOC100254469 [Vitis vinifera]
VIT_201s0010g02450	139.471	2.24332	276.699	123.344	6.94654	9.90294e-122	1.11254e-120	Up	0.299	0	0.370233	19.814	17.4947	22.6781	LOC100259604		PREDICTED: uncharacterized protein LOC100259604 [Vitis vinifera]
VIT_201s0010g02460	192.331	122.136	262.526	2.14945	1.10397	1.38808e-14	5.03329e-14	Up	1.95118	2.25325	2.61833	3.33814	3.89628	3.73223	LOC100264789	GAPC2; Synonyms=GAPDH; Os04g0486600, LOC_Os04g40950; H0302E05.3, OJ000223_09.15	PREDICTED: glyceraldehyde-3-phosphate dehydrogenase, cytosolic [Vitis vinifera]	GO:0004365,GO:0005737,GO:0006006,GO:0006096,GO:0050661,GO:0051287	glyceraldehyde-3-phosphate dehydrogenase (NAD+) (phosphorylating) activity|cytoplasm|glucose metabolic process|glycolytic process|NADP binding|NAD binding	path:vvi00010,path:vvi00710	Glycolysis / Gluconeogenesis|Carbon fixation in photosynthetic organisms
VIT_201s0010g02470	69.4785	100.821	38.136	0.378254	-1.40257	3.14897e-08	8.77615e-08	Down	2.39588	2.21911	2.08275	0.336379	0.81172	0.563426	LOC100264769	At3g04130; T6K12.25	PREDICTED: pentatricopeptide repeat-containing protein At3g04130, mitochondrial [Vitis vinifera]
VIT_201s0010g02480	608.691	1120.38	96.9981	0.0865758	-3.52989	4.93101e-262	9.00885e-261	Down	14.9247	14.4495	15.1442	0.907886	1.14561	0.915991	LOC100242500		uncharacterized protein LOC100242500 [Vitis vinifera]
VIT_201s0010g02530	226.545	327.337	125.752	0.384168	-1.38019	1.72101e-24	8.01616e-24	Down	3.88505	4.29945	4.13023	1.03959	1.11105	1.09683	LOC100240965		PREDICTED: uncharacterized protein LOC100240965 [Vitis vinifera]
VIT_201s0010g02580	393.178	57.8221	728.534	12.5996	3.6553	2.99128e-197	4.53254e-196	Up	2.53859	3.04345	3.19586	26.2536	28.505	30.3613	LOC100252740	yuiD; BSU32060	PREDICTED: uncharacterized protein LOC100252740 [Vitis vinifera]	GO:0005886,GO:0016021	plasma membrane|integral component of membrane
VIT_201s0010g02670	77.7841	48.719	106.849	2.19317	1.13302	3.24529e-07	8.56135e-07	Up	1.38636	1.46591	1.12402	2.54272	1.97308	2.51171	LOC100257887	CLKR27	PREDICTED: 3-oxoacyl-[acyl-carrier-protein] reductase 4 isoform X2 [Vitis vinifera]	GO:0004316,GO:0006633,GO:0009507,GO:0051287,GO:0102131,GO:0102132	3-oxoacyl-[acyl-carrier-protein] reductase (NADPH) activity|fatty acid biosynthetic process|chloroplast|NAD binding|3-oxo-glutaryl-[acp] methyl ester reductase activity|3-oxo-pimeloyl-[acp] methyl ester reductase activity	path:vvi00061,path:vvi00780	Fatty acid biosynthesis|Biotin metabolism
VIT_201s0010g02730	6.58475	1.156	12.0135	10.3923	3.37745	0.0162373	0.0284475	Up	0.0456596	0	0.0141793	0.0978548	0.0857836	0.285846	LOC100261340	At3g50940 {ECO:0000312|EMBL:AEE78729.1}; F18B3.220 {ECO:0000312|EMBL:CAB42923.1}	PREDICTED: 26S protease regulatory subunit 6A homolog [Vitis vinifera]	GO:0005524,GO:0009651,GO:0016887	ATP binding|response to salt stress|ATPase activity
VIT_201s0010g02810	181.105	89.8564	272.354	3.03099	1.59979	2.09099e-26	1.0153e-25	Up	0.806675	0.768987	1.0183	1.92784	1.88427	1.97044	LOC100254476		PREDICTED: uncharacterized protein LOC100254476 [Vitis vinifera]
VIT_201s0010g02860	115.476	36.0067	194.946	5.41415	2.43673	4.06665e-35	2.29123e-34	Up	0.516715	0.922974	0.846939	3.17947	2.66768	2.49709	LOC100854173	At3g50940 {ECO:0000312|EMBL:AEE78729.1}; F18B3.220 {ECO:0000312|EMBL:CAB42923.1}	PREDICTED: ATP-dependent zinc metalloprotease FTSH 2, chloroplastic-like [Vitis vinifera]	GO:0005524,GO:0009651,GO:0016887	ATP binding|response to salt stress|ATPase activity
VIT_201s0010g02910	111.14	157.498	64.783	0.411326	-1.28165	1.83331e-11	5.91519e-11	Down	2.07651	1.96738	2.11977	0.86163	0.516425	0.68923	LOC100263011	ZAR1 {ECO:0000303|PubMed:27014878}; At2g01210 {ECO:0000312|Araport:AT2G01210}; F10A8.9 {ECO:0000312|EMBL:AAD14521.1}	PREDICTED: probable inactive leucine-rich repeat receptor-like protein kinase At1g66830 [Vitis vinifera]	GO:0004674,GO:0005524,GO:0005886,GO:0009505,GO:0009507,GO:0009570,GO:0010069,GO:0010070,GO:0016021,GO:0016301,GO:0046777,GO:0090406	protein serine/threonine kinase activity|ATP binding|plasma membrane|plant-type cell wall|chloroplast|chloroplast stroma|zygote asymmetric cytokinesis in embryo sac|zygote asymmetric cell division|integral component of membrane|kinase activity|protein autophosphorylation|pollen tube
VIT_201s0010g02930	695.895	0	1391.79	Inf	Inf	0	0	Up	0	0	0	57.1799	56.4203	55.7578	LOC100266653		hypothetical protein GLYMA_06G171100 [Glycine max]			path:vvi04626	Plant-pathogen interaction
VIT_201s0010g02940	635.838	1.75049	1269.92	725.468	9.50277	0	0	Up	0.0547165	0.0499766	0.0433868	34.8807	34.7186	35.9485	LOC100266664		PREDICTED: probable calcium-binding protein CML31 [Vitis vinifera]			path:vvi04626	Plant-pathogen interaction
VIT_201s0010g02950	285.339	0.27183	570.405	2098.39	11.0351	1.39008e-274	2.63085e-273	Up	0	0	0.0353211	19.1683	17.4259	19.1447	LOC100244321		PREDICTED: probable calcium-binding protein CML31 [Vitis vinifera]			path:vvi04626	Plant-pathogen interaction
VIT_201s0010g02960	41.1632	0	82.3264	Inf	Inf	1.34353e-28	6.79871e-28	Up	0	0	0	1.3863	1.40079	1.21886	LOC100244321	CML31; Os01g0955100, LOC_Os01g72530; B1139B11.15	unnamed protein product, partial [Vitis vinifera]	GO:0005509	calcium ion binding	path:vvi04626	Plant-pathogen interaction
VIT_201s0010g02970	343.6	0.27183	686.927	2527.05	11.3032	1.94005e-199	2.95814e-198	Up	0	0	0	17.2116	17.1612	20.3588	LOC100254585		PREDICTED: probable calcium-binding protein CML31 [Vitis vinifera]			path:vvi04626	Plant-pathogen interaction
VIT_201s0010g02980	718.807	2.07316	1435.54	692.443	9.43555	0	0	Up	0	0.0968707	0.0559509	11.7706	12.7632	10.9284	LOC100249487		hypothetical protein PHAVU_009G167200g [Phaseolus vulgaris]			path:vvi04626	Plant-pathogen interaction
VIT_201s0010g02990	30.3703	0	60.7406	Inf	Inf	1.77263e-21	7.75034e-21	Up	0	0	0	0	0.222661	0.606336	LOC100247735		PREDICTED: probable calcium-binding protein CML31 [Vitis vinifera]			path:vvi04626	Plant-pathogen interaction
VIT_201s0010g03000	138.748	0.898137	276.598	307.968	8.26664	1.35885e-131	1.6e-130	Up	0.0836985	0	0	9.01931	8.83941	8.07718	LOC100247735		PREDICTED: probable calcium-binding protein CML31 [Vitis vinifera]			path:vvi04626	Plant-pathogen interaction
VIT_201s0010g03010	1272.64	0.580523	2544.7	4383.46	12.0979	0	0	Up	0	0	0	69.9278	87.7524	72.8195	LOC100249487		unnamed protein product, partial [Vitis vinifera]	GO:0005509	calcium ion binding	path:vvi04626	Plant-pathogen interaction
VIT_201s0010g03020	271.605	0.27183	542.938	1997.34	10.9639	1.0994e-107	1.14493e-106	Up	0	0	0.0402582	9.10299	9.29589	9.04431	LOC100240864		PREDICTED: probable calcium-binding protein CML31 [Vitis vinifera]			path:vvi04626	Plant-pathogen interaction
VIT_201s0010g03040	72.207	0	144.414	Inf	Inf	8.54143e-31	4.49682e-30	Up	0	0	0	3.21711	4.05578	2.9278	LOC100256255		PREDICTED: putative calcium-binding protein CML23 [Vitis vinifera]			path:vvi04626	Plant-pathogen interaction
VIT_201s0010g03060	16.1051	9.19444	23.0157	2.50322	1.32378	0.00815813	0.014889	Up	0.249688	0.167526	0.290744	0.719824	0.565515	0.408287	LOC100254483	Y-2; At3g27210; K17E12.3	PREDICTED: uncharacterized protein At3g27210 isoform X1 [Vitis vinifera]	GO:0005886	plasma membrane
VIT_201s0010g03175	12.9503	7.84539	18.0553	2.30139	1.2025	0.0332214	0.0555118	Up	0.0208217	0.131435	0.153152	0.112328	0.0574275	0.0635803	LOC100855162		PREDICTED: LRR receptor-like serine/threonine-protein kinase GSO2 [Vitis vinifera]
VIT_201s0010g03320	1085.99	1718.66	453.311	0.263758	-1.92271	1.63641e-174	2.29722e-173	Down	47.2286	46.209	49.5475	9.72381	9.75431	10.2007	LOC100267636	At1g67480; F12B7.3, T1F15.5	PREDICTED: F-box/kelch-repeat protein At1g67480 [Vitis vinifera]	GO:0016567,GO:0031463	protein ubiquitination|Cul3-RING ubiquitin ligase complex
VIT_201s0010g03330	310.706	499.541	121.87	0.243963	-2.03527	5.43222e-63	4.17561e-62	Down	111.913	98.8557	92.5662	15.2106	18.4341	18.0606	LOC100267636		unnamed protein product, partial [Vitis vinifera]
VIT_201s0010g03350	361.191	555.909	166.473	0.29946	-1.73956	8.34611e-56	6.03289e-55	Down	8.76179	8.28271	8.69257	2.07657	1.98866	2.11248	LOC100247229		PREDICTED: uncharacterized protein LOC100247229 [Vitis vinifera]	GO:0003924,GO:0005525,GO:0005739,GO:0019843,GO:0042254,GO:0046872	GTPase activity|GTP binding|mitochondrion|rRNA binding|ribosome biogenesis|metal ion binding	path:vvi00730	Thiamine metabolism
VIT_201s0010g03540	22.4266	3.66727	41.1858	11.2306	3.48937	2.8938e-12	9.66753e-12	Up	0.011967	0.0382755	0.0223352	0.319161	0.28311	0.254235	LOC100264256	MAP65-8; At1g27920; F13K9.3	unnamed protein product, partial [Vitis vinifera]	GO:0000226,GO:0000910,GO:0000922,GO:0005634,GO:0005819,GO:0005874,GO:0008017,GO:0009524	microtubule cytoskeleton organization|cytokinesis|spindle pole|nucleus|spindle|microtubule|microtubule binding|phragmoplast
VIT_201s0010g03590	16.8308	4.75865	28.9031	6.0738	2.6026	0.000462512	0.000968737	Up	0.0660433	0.0704084	0.0154211	0.0756434	0.263455	0.275414	LOC100267642	ASY1 {ECO:0000303|PubMed:10855496}; At1g67370/At1g67380 {ECO:0000312|Araport:AT1G67370}; F1N21.19/F1N21.20 {ECO:0000312|EMBL:AAG00246.1, ECO:0000312|EMBL:AAG00247.1}	PREDICTED: HORMA domain-containing protein 1 [Vitis vinifera]	GO:0000785,GO:0000794,GO:0005654,GO:0005694,GO:0007129,GO:0051026	chromatin|condensed nuclear chromosome|nucleoplasm|chromosome|synapsis|chiasma assembly
VIT_201s0010g03600	9587.26	3688.87	15485.6	4.19793	2.06968	0	0	Up	86.2077	83.6304	85.3866	281.822	271.346	274.988	LOC100262484	At1g67360; F1N21.18	PREDICTED: REF/SRPP-like protein At1g67360 [Vitis vinifera]	GO:0005773,GO:0005783,GO:0005811,GO:0009555,GO:0034389,GO:0045927,GO:0080186,GO:1902584	vacuole|endoplasmic reticulum|lipid droplet|pollen development|lipid particle organization|positive regulation of growth|developmental vegetative growth|positive regulation of response to water deprivation
VIT_201s0010g03620	48997.5	70524.7	27470.3	0.389514	-1.36025	2.81352e-188	4.14908e-187	Down	1341.64	1291.49	1280.93	384.09	380.971	387.834	LOC100266036		PREDICTED: chlorophyll a-b binding protein, chloroplastic [Vitis vinifera]	GO:0009522,GO:0009523,GO:0009535,GO:0009765,GO:0016021,GO:0016168,GO:0018298,GO:0046872	photosystem I|photosystem II|chloroplast thylakoid membrane|photosynthesis, light harvesting|integral component of membrane|chlorophyll binding|protein-chromophore linkage|metal ion binding	path:vvi00196	Photosynthesis - antenna proteins
VIT_201s0010g03640	3877.16	1072.62	6681.71	6.22933	2.63908	1.19389e-273	2.2525e-272	Up	92.249	89.0824	83.9949	472.761	466.169	514.969	LOC100852520		PREDICTED: uncharacterized protein LOC100852520 [Vitis vinifera]
VIT_201s0010g03670	45.8019	5.31123	86.2925	16.2472	4.02212	1.13507e-28	5.75104e-28	Up	0.112149	0.168079	0.0839293	1.6506	1.69039	1.45463	LOC100243822	Mocos	PREDICTED: uncharacterized protein LOC100243822 isoform X2 [Vitis vinifera]	GO:0006777,GO:0008265,GO:0030151,GO:0030170,GO:0043545,GO:0102867	Mo-molybdopterin cofactor biosynthetic process|Mo-molybdopterin cofactor sulfurase activity|molybdenum ion binding|pyridoxal phosphate binding|molybdopterin cofactor metabolic process|molybdenum cofactor sulfurtransferase activity
VIT_201s0010g03680	84.0161	23.5998	144.432	6.12007	2.61355	7.59737e-29	3.86063e-28	Up	0.794033	0.942545	0.849938	4.50724	4.36206	4.84996	LOC100253955	At1g27930 {ECO:0000312|EMBL:AEE30892.1}; F13K9.4 {ECO:0000312|EMBL:AAG51480.1}	PREDICTED: glucuronoxylan 4-O-methyltransferase 1 [Vitis vinifera]	GO:0000139,GO:0005768,GO:0005794,GO:0005802,GO:0008168,GO:0016021,GO:0045492	Golgi membrane|endosome|Golgi apparatus|trans-Golgi network|methyltransferase activity|integral component of membrane|xylan biosynthetic process
VIT_201s0010g03710	117.487	189.947	45.0276	0.237054	-2.07671	1.93493e-26	9.40656e-26	Down	2.60061	2.38153	2.52273	0.392214	0.584977	0.457997	LOC100254075	SPL12; OsI_023508	PREDICTED: squamosa promoter-binding-like protein 2 isoform X1 [Vitis vinifera]	GO:0003677,GO:0005634,GO:0006351,GO:0006355,GO:0046872	DNA binding|nucleus|transcription, DNA-templated|regulation of transcription, DNA-templated|metal ion binding
VIT_201s0010g03740	425.963	691.072	160.853	0.232758	-2.1031	2.64709e-89	2.4981e-88	Down	8.96957	8.49672	9.02666	1.44195	1.48303	1.6705	LOC100247222	FBX6; At1g27340; F17L21.13	PREDICTED: F-box only protein 6 [Vitis vinifera]	GO:0004842,GO:0010305,GO:0010928,GO:0031146,GO:0060776	ubiquitin-protein transferase activity|leaf vascular tissue pattern formation|regulation of auxin mediated signaling pathway|SCF-dependent proteasomal ubiquitin-dependent protein catabolic process|simple leaf morphogenesis
VIT_201s0010g03750	1262.29	390.443	2134.14	5.46593	2.45047	3.27035e-308	6.71918e-307	Up	13.524	13.0092	14.8372	62.1594	59.7068	62.7104	LOC100241985	SERP2; Synonyms=C13orf21	unnamed protein product, partial [Vitis vinifera]	GO:0005783,GO:0005789,GO:0006486,GO:0015031,GO:0016021,GO:0030968	endoplasmic reticulum|endoplasmic reticulum membrane|protein glycosylation|protein transport|integral component of membrane|endoplasmic reticulum unfolded protein response
VIT_201s0010g03780	2123.73	2981.58	1265.87	0.424565	-1.23594	2.43792e-131	2.86778e-130	Down	24.3711	25.0688	24.6823	8.09823	8.02775	7.12034	LOC100247122	AHK3; Synonyms=ORE12; At1g27320; F17L21.11	PREDICTED: histidine kinase 3 [Vitis vinifera]	GO:0000155,GO:0004673,GO:0005789,GO:0005886,GO:0006970,GO:0009116,GO:0009409,GO:0009414,GO:0009651,GO:0009736,GO:0009884,GO:0009909,GO:0010029,GO:0010087,GO:0010150,GO:0010271,GO:0016021,GO:0016036,GO:0034757,GO:0042742,GO:0043424,GO:0048509,GO:0048831,GO:0070417,GO:0071215,GO:0071329,GO:0080117	phosphorelay sensor kinase activity|protein histidine kinase activity|endoplasmic reticulum membrane|plasma membrane|response to osmotic stress|nucleoside metabolic process|response to cold|response to water deprivation|response to salt stress|cytokinin-activated signaling pathway|cytokinin receptor activity|regulation of flower development|regulation of seed germination|phloem or xylem histogene…	path:vvi04075	Plant hormone signal transduction
VIT_201s0010g03870	379.041	534.348	223.735	0.418707	-1.25599	5.10476e-33	2.78613e-32	Down	53.2009	47.6557	45.7221	14.2114	15.476	17.1345	LOC100852987		PREDICTED: uncharacterized protein LOC100852987 [Vitis vinifera]
VIT_201s0010g03910	26.6068	40.9992	12.2145	0.297921	-1.747	1.72363e-05	4.04724e-05	Down	0.710423	0.75566	0.871929	0.194788	0.253169	0.080367	LOC100243827	SPL13A; Synonyms=SPL13; At5g50570; MBA10.13	PREDICTED: squamosa promoter-binding-like protein 16 [Vitis vinifera]	GO:0003677,GO:0003700,GO:0005634,GO:0006351,GO:0006355,GO:0046872,GO:0048653	DNA binding|DNA binding transcription factor activity|nucleus|transcription, DNA-templated|regulation of transcription, DNA-templated|metal ion binding|anther development
VIT_201s0010g03930	683.342	25.5575	1341.13	52.4748	5.71355	0	0	Up	1.05829	1.37203	0.967048	42.1167	40.2128	42.2906	LOC100254080	WRKY75; At5g13080; T19L5.40	PREDICTED: probable WRKY transcription factor 75 [Vitis vinifera]	GO:0000122,GO:0000978,GO:0003700,GO:0005634,GO:0006351,GO:0010055,GO:0032107,GO:0043620,GO:0044212,GO:0048527	negative regulation of transcription from RNA polymerase II promoter|RNA polymerase II proximal promoter sequence-specific DNA binding|DNA binding transcription factor activity|nucleus|transcription, DNA-templated|atrichoblast differentiation|regulation of response to nutrient levels|regulation of DNA-templated transcription in response to stress|transcription regulatory region DNA binding|latera…
VIT_201s0010g03950	39.9348	54.3737	25.4959	0.4689	-1.09265	0.00550605	0.0102842	Down	1.63932	2.08577	2.88509	0.659888	0.814794	0.651704	LOC109121405	PCMP-H38; At5g48910; K19E20.2	hypothetical protein VITISV_014979 [Vitis vinifera]
VIT_201s0010g03960	12.5535	19.4993	5.60773	0.287587	-1.79793	0.0027382	0.00529934	Down	0.43905	0.365785	0.339208	0.0861447	0.105814	0.0785287	LOC100266157	LA1 {ECO:0000305}; At5g14090 {ECO:0000312|Araport:AT5G14090}; MUA22.9 {ECO:0000312|EMBL:BAB08288.1}	hypothetical protein VITISV_014980 [Vitis vinifera]	GO:0005634,GO:0005886,GO:0009958,GO:0009959,GO:0016021,GO:0040008	nucleus|plasma membrane|positive gravitropism|negative gravitropism|integral component of membrane|regulation of growth
VIT_201s0010g03990	15.2743	9.1209	21.4276	2.34929	1.23222	0.0157452	0.0276733	Up	0.252891	0.362754	0.201132	0.315638	0.740419	0.534255	LOC100248988		PREDICTED: uncharacterized protein LOC100248988 [Vitis vinifera]
VIT_201s0011g00010	70.9985	102.007	39.99	0.392033	-1.35095	1.17826e-08	3.36621e-08	Down	2.05791	1.86452	2.37975	0.552306	0.39827	0.959988	LOC100263299		unnamed protein product, partial [Vitis vinifera]			path:vvi03022	Basal transcription factors
VIT_201s0011g00060	123.533	79.7907	167.276	2.09643	1.06794	1.39921e-09	4.1797e-09	Up	6.42915	6.96549	6.47053	12.066	8.47711	11.3779	LOC104879282		PREDICTED: uncharacterized protein LOC104879282 [Vitis vinifera]
VIT_201s0011g00120	16.6879	33.3758	0	0	#NAME?	7.92474e-14	2.80069e-13	Down	0.694161	0.845457	1.28274	0	0	0	LOC100266436	At1g69160 {ECO:0000312|EMBL:AEE34889.1}; F4N2.12 {ECO:0000312|EMBL:AAF27057.1}	PREDICTED: uncharacterized protein LOC100266436 [Vitis vinifera]	GO:0005886,GO:0009734,GO:0010929,GO:0060918	plasma membrane|auxin-activated signaling pathway|positive regulation of auxin mediated signaling pathway|auxin transport
VIT_201s0011g00240	379.252	514.467	244.037	0.474349	-1.07598	2.97276e-25	1.40875e-24	Down	7.41633	7.52451	8.55029	2.77624	2.82755	2.9737	LOC100247573	FLN2 {ECO:0000312|EMBL:AEE34893.1}; Synonyms=PFKB1 {ECO:0000303|PubMed:16326926}; At1g69200 {ECO:0000312|Araport:AT1G69200}; F23O10.21 {ECO:0000312|EMBL:AAG52502.1}, F4N2.16 {ECO:0000312|EMBL:AAF27059.1}	PREDICTED: fructokinase-like 2, chloroplastic isoform X2 [Vitis vinifera]	GO:0000427,GO:0006355,GO:0009295,GO:0009658,GO:0009662,GO:0016301,GO:0042644,GO:0042793	plastid-encoded plastid RNA polymerase complex|regulation of transcription, DNA-templated|nucleoid|chloroplast organization|etioplast organization|kinase activity|chloroplast nucleoid|transcription from plastid promoter
VIT_201s0011g00380	5856.73	180.882	11532.6	63.7575	5.99452	0	0	Up	3.33401	3.815	3.40642	168.313	169.926	164.301	LOC100262720	MES11; At3g29770; T26G12.12; and OrderedLocusNames=At1gXXXXX; ORFNames=F13E17.2	unnamed protein product, partial [Vitis vinifera]	GO:0009507,GO:0016787	chloroplast|hydrolase activity
VIT_201s0011g00400	44.7728	19.2387	70.3069	3.65445	1.86965	8.21703e-10	2.48334e-09	Up	0.071218	0.37464	0.2935	0.670555	0.767472	0.780946	LOC100250757	nxt3; SPBP8B7.11	PREDICTED: ras GTPase-activating protein-binding protein 1-like [Vitis vinifera]	GO:0003723,GO:0003729,GO:0005737,GO:0005829,GO:0010494,GO:0016579,GO:0030529,GO:0034517,GO:0051028,GO:0060628,GO:1905538,GO:1990861	RNA binding|mRNA binding|cytoplasm|cytosol|cytoplasmic stress granule|protein deubiquitination|intracellular ribonucleoprotein complex|ribophagy|mRNA transport|regulation of ER to Golgi vesicle-mediated transport|polysome binding|Ubp3-Bre5 deubiquitination complex
VIT_201s0011g00410	284.004	181.963	386.045	2.12156	1.08512	3.44247e-20	1.4601e-19	Up	2.32821	2.76921	2.60667	4.5594	4.42093	4.28567	LOC100245623	AFP2; At1g13740; F21F23.17	PREDICTED: ninja-family protein AFP2 isoform X1 [Vitis vinifera]	GO:0005634,GO:0007165,GO:0009414,GO:0009737	nucleus|signal transduction|response to water deprivation|response to abscisic acid
VIT_201s0011g00420	3915.02	1102.67	6727.36	6.10096	2.60904	0	0	Up	16.6681	15.9929	16.4562	80.3636	78.6235	76.2929	LOC100854554	RPK2; Synonyms=TOAD2; At3g02130; F14P3.22, F1C9.8	PREDICTED: LRR receptor-like serine/threonine-protein kinase RPK2 [Vitis vinifera]
VIT_201s0011g00460	1310.53	2251.92	369.146	0.163925	-2.60889	0	0	Down	33.1061	32.694	33.1553	3.88705	4.06211	3.98928	LOC100257668		PREDICTED: uncharacterized protein LOC100257668 [Vitis vinifera]
VIT_201s0011g00530	333.674	33.2824	634.066	19.0511	4.2518	1.01929e-202	1.577e-201	Up	0.737792	0.662512	0.42165	7.51147	9.02339	7.28878	LOC100252466	UPS2 {ECO:0000303|PubMed:11971139}; At2g03530 {ECO:0000312|Araport:AT2G03530}; T4M8.3 {ECO:0000312|EMBL:AAD17424.1}	PREDICTED: ureide permease 1-like isoform X1 [Vitis vinifera]	GO:0005274,GO:0005524,GO:0005886,GO:0015210,GO:0015720,GO:0015857,GO:0016021,GO:0043100	allantoin:proton symporter activity|ATP binding|plasma membrane|uracil transmembrane transporter activity|allantoin transport|uracil transport|integral component of membrane|pyrimidine nucleobase salvage
VIT_201s0011g00590	408.955	253.288	564.621	2.22916	1.1565	4.98765e-31	2.63616e-30	Up	4.38163	5.04543	5.1596	7.78652	8.07515	7.45143	LOC100264496		PREDICTED: triose phosphate/phosphate translocator, chloroplastic-like [Vitis vinifera]	GO:0016021,GO:0022857,GO:0031969	integral component of membrane|transmembrane transporter activity|chloroplast membrane
VIT_201s0011g00630	35.1546	49.0318	21.2775	0.433953	-1.20439	0.000506695	0.00105781	Down	1.06936	1.23895	0.810855	0.21833	0.537935	0.4736	LOC100244013	PCMP-H12; Synonyms=OTP82 {ECO:0000303|PubMed:19845878}; At1g08070; T6D22.15	PREDICTED: pentatricopeptide repeat-containing protein At5g66520 [Vitis vinifera]
VIT_201s0011g00640	850.765	388.185	1313.35	3.3833	1.75843	5.17431e-75	4.40935e-74	Up	4.82642	5.35572	5.04153	13.4907	12.6428	12.1546	LOC100244013	PCMP-H12; Synonyms=OTP82 {ECO:0000303|PubMed:19845878}; At1g08070; T6D22.15	PREDICTED: pentatricopeptide repeat-containing protein At5g66520 [Vitis vinifera]
VIT_201s0011g00660	47.1285	90.5527	3.70428	0.0409074	-4.61149	2.05016e-30	1.07006e-29	Down	1.63619	1.9975	1.86465	0.0773454	0.0794178	0.0219314	LOC100256055	PCMP-H12; Synonyms=OTP82 {ECO:0000303|PubMed:19845878}; At1g08070; T6D22.15	PREDICTED: pentatricopeptide repeat-containing protein At1g08070 [Vitis vinifera]
VIT_201s0011g00690	19452.8	345.936	38559.6	111.465	6.80044	0	0	Up	5.65666	6.49416	5.12482	494.072	487.49	491.048	LOC100261061	UGD1	PREDICTED: UDP-glucose 6-dehydrogenase 3 [Vitis vinifera]	GO:0003979,GO:0005634,GO:0005829,GO:0006024,GO:0006065,GO:0051287	UDP-glucose 6-dehydrogenase activity|nucleus|cytosol|glycosaminoglycan biosynthetic process|UDP-glucuronate biosynthetic process|NAD binding	path:vvi00040,path:vvi00053,path:vvi00520	Pentose and glucuronate interconversions|Ascorbate and aldarate metabolism|Amino sugar and nucleotide sugar metabolism
VIT_201s0011g00720	401.32	193.823	608.817	3.14109	1.65127	4.0157e-58	2.95917e-57	Up	2.58693	2.31868	1.89414	5.67522	5.4657	6.1464	LOC100262937	WRKY57; At1g69310; F10D13.1, F23O10.11	PREDICTED: probable WRKY transcription factor 57 [Vitis vinifera]	GO:0003700,GO:0005634,GO:0006351,GO:0006970,GO:0009414,GO:0009651,GO:0043565,GO:0044212	DNA binding transcription factor activity|nucleus|transcription, DNA-templated|response to osmotic stress|response to water deprivation|response to salt stress|sequence-specific DNA binding|transcription regulatory region DNA binding
VIT_201s0011g00730	141.814	219.139	64.4887	0.294282	-1.76473	2.93931e-24	1.36332e-23	Down	2.29069	2.29915	2.43247	0.548949	0.610254	0.491902	LOC100257811	STP-1	PREDICTED: alpha-1,4 glucan phosphorylase L-2 isozyme, chloroplastic/amyloplastic-like [Vitis vinifera]	GO:0005975,GO:0008184,GO:0009501,GO:0009507,GO:0030170,GO:0102250,GO:0102499	carbohydrate metabolic process|glycogen phosphorylase activity|amyloplast|chloroplast|pyridoxal phosphate binding|linear malto-oligosaccharide phosphorylase activity|SHG alpha-glucan phosphorylase activity	path:vvi00500	Starch and sucrose metabolism
VIT_201s0011g00740	42.9652	9.17174	76.7587	8.36905	3.06506	1.46386e-19	6.10523e-19	Up	0.192595	0.269086	0.11718	0.900299	1.31416	0.870026	LOC100252667	At3g02090 {ECO:0000312|Araport:AT3G02090}; F1C9.12 {ECO:0000312|EMBL:AAF14827.1}	PREDICTED: probable mitochondrial-processing peptidase subunit beta isoform X1 [Vitis vinifera]	GO:0004222,GO:0005618,GO:0005730,GO:0005739,GO:0005741,GO:0005743,GO:0005750,GO:0005758,GO:0005759,GO:0005774,GO:0006122,GO:0008270,GO:0009060,GO:0009507,GO:0016020,GO:0016485,GO:0016491	metalloendopeptidase activity|cell wall|nucleolus|mitochondrion|mitochondrial outer membrane|mitochondrial inner membrane|mitochondrial respiratory chain complex III|mitochondrial intermembrane space|mitochondrial matrix|vacuolar membrane|mitochondrial electron transport, ubiquinol to cytochrome c|zinc ion binding|aerobic respiration|chloroplast|membrane|protein processing|oxidoreductase activity
VIT_201s0011g00750	117.527	194.796	40.2574	0.206665	-2.27464	1.18288e-30	6.20462e-30	Down	3.58182	4.43355	4.16686	0.470578	0.458852	0.939871	LOC100247567	BGLU40; At1g26560; T1K7.7	unnamed protein product, partial [Vitis vinifera]	GO:0005975,GO:0008422,GO:0009507,GO:0048046,GO:0102483,GO:1901657	carbohydrate metabolic process|beta-glucosidase activity|chloroplast|apoplast|scopolin beta-glucosidase activity|glycosyl compound metabolic process	path:vvi00460,path:vvi00500,path:vvi00940	Cyanoamino acid metabolism|Starch and sucrose metabolism|Phenylpropanoid biosynthesis
VIT_201s0011g00780	703.738	364.194	1043.28	2.86463	1.51835	1.04423e-81	9.35905e-81	Up	5.81017	6.29962	6.64477	12.8755	12.8249	13.3953	LOC100245694	At2g03480; T4M8.9	PREDICTED: probable methyltransferase PMT5 [Vitis vinifera]	GO:0005789,GO:0005794,GO:0008757,GO:0016021,GO:0032259	endoplasmic reticulum membrane|Golgi apparatus|S-adenosylmethionine-dependent methyltransferase activity|integral component of membrane|methylation
VIT_201s0011g00820	54.8206	25.9636	83.6777	3.22288	1.68835	6.75365e-10	2.05234e-09	Up	0.193337	0.224567	0.320794	0.55226	0.707598	0.578348	LOC100249028	NRP1 {ECO:0000303|PubMed:20016941}; Synonyms=RPI-11 {ECO:0000303|Ref.5}; At2g03440 {ECO:0000312|Araport:AT2G03440}; T4M8.13 {ECO:0000312|EMBL:AAD17432.1}	PREDICTED: formin-like protein 2 isoform X1 [Vitis vinifera]	GO:0006952,GO:0009408,GO:0009409,GO:0009617,GO:0009651,GO:0009738,GO:1900426	defense response|response to heat|response to cold|response to bacterium|response to salt stress|abscisic acid-activated signaling pathway|positive regulation of defense response to bacterium
VIT_201s0011g00830	10261.2	3589.97	16932.5	4.7166	2.23775	0	0	Up	174.481	166.211	161.45	597.771	603.109	633.749	LOC100262861	NRP1 {ECO:0000303|PubMed:20016941}; Synonyms=RPI-11 {ECO:0000303|Ref.5}; At2g03440 {ECO:0000312|Araport:AT2G03440}; T4M8.13 {ECO:0000312|EMBL:AAD17432.1}	PREDICTED: uncharacterized protein LOC100262861 [Vitis vinifera]	GO:0006952,GO:0009408,GO:0009409,GO:0009617,GO:0009651,GO:0009738,GO:1900426	defense response|response to heat|response to cold|response to bacterium|response to salt stress|abscisic acid-activated signaling pathway|positive regulation of defense response to bacterium
VIT_201s0011g00910	460.252	645.793	274.711	0.425386	-1.23316	1.29817e-37	7.58016e-37	Down	4.62487	5.05142	4.84903	1.65408	1.52931	1.52549	LOC104879181		PREDICTED: uncharacterized protein LOC104879181 isoform X1 [Vitis vinifera]
VIT_201s0011g00950	5.93032	0.617387	11.2432	18.211	4.18674	9.09687e-05	0.000202334	Up	0	0.024359	0	0.117637	0.109576	0.109447	LOC100257664	RPM1; Synonyms=RPS3; At3g07040; F17A9.20	PREDICTED: disease resistance protein RPM1 [Vitis vinifera]			path:vvi04626	Plant-pathogen interaction
VIT_201s0011g00990	741.264	11.631	1470.9	126.463	6.98258	0	0	Up	0.243343	0.137521	0.173738	17.1267	16.9155	17.8871	LOC100244008	RPM1; Synonyms=RPS3; At3g07040; F17A9.20	PREDICTED: uncharacterized protein LOC100244008 [Vitis vinifera]			path:vvi04626	Plant-pathogen interaction
VIT_201s0011g01000	74.8508	23.5948	126.107	5.3447	2.41811	4.0321e-23	1.82855e-22	Up	0.137528	0.145997	0.135265	0.597925	0.772781	0.645629	LOC100256051	RPM1; Synonyms=RPS3; At3g07040; F17A9.20	unnamed protein product, partial [Vitis vinifera]			path:vvi04626	Plant-pathogen interaction
VIT_201s0011g01050	15525.2	3764.16	27286.2	7.24894	2.85777	0	0	Up	57.0153	52.5468	51.98	292.653	295.404	297.97	LOC100252664	VSR6; Synonyms=BP80D, ELP6; At1g30900; F17F8.23	unnamed protein product, partial [Vitis vinifera]	GO:0000139,GO:0005509,GO:0015031,GO:0016021,GO:0030665,GO:0031902	Golgi membrane|calcium ion binding|protein transport|integral component of membrane|clathrin-coated vesicle membrane|late endosome membrane
VIT_201s0011g01070	53.1289	77.1561	29.1018	0.377181	-1.40667	2.44183e-07	6.48268e-07	Down	2.15094	2.45114	2.32948	0.602655	0.427916	1.09486	LOC100853109		PREDICTED: pentatricopeptide repeat-containing protein At4g11690-like [Vitis vinifera]
VIT_201s0011g01080	1268.14	1753.87	782.421	0.446111	-1.16452	5.10146e-80	4.52542e-79	Down	23.957	26.1331	26.7381	8.54281	8.68224	8.16016	LOC100264713	PTAC14 {ECO:0000303|PubMed:16326926}; Synonyms=PAP7 {ECO:0000303|PubMed:21949211}, TAC14 {ECO:0000303|PubMed:16326926}; At4g20130 {ECO:0000312|Araport:AT4G20130}; F18F4 {ECO:0000312|EMBL:CAA16620.1}, F1C12.4 {ECO:0000312|EMBL:CAB79012.1}	PREDICTED: ribulose-1,5 bisphosphate carboxylase/oxygenase large subunit N-methyltransferase, chloroplastic isoform X2 [Vitis vinifera]	GO:0000427,GO:0006355,GO:0009295,GO:0009416,GO:0009507,GO:0009508,GO:0009534,GO:0009658,GO:0010027,GO:0016279,GO:0018026,GO:0042793	plastid-encoded plastid RNA polymerase complex|regulation of transcription, DNA-templated|nucleoid|response to light stimulus|chloroplast|plastid chromosome|chloroplast thylakoid|chloroplast organization|thylakoid membrane organization|protein-lysine N-methyltransferase activity|peptidyl-lysine monomethylation|transcription from plastid promoter
VIT_201s0011g01230	195.504	282.347	108.66	0.384847	-1.37764	1.44175e-18	5.84706e-18	Down	2.02354	2.90705	2.91388	0.714329	0.797447	0.82531	LOC100244086	ERG; At1g30960; F17F8.15	PREDICTED: GTP-binding protein ERG [Vitis vinifera]	GO:0003723,GO:0005525,GO:0005829	RNA binding|GTP binding|cytosol
VIT_201s0011g01280	87.2863	122.06	52.5129	0.430224	-1.21684	1.21978e-05	2.89841e-05	Down	2.07215	1.58283	2.50676	0.880808	0.496008	0.631294	LOC109121469	ZIP5; Synonyms=ZIP2; Os05g0472700, LOC_Os05g39560; P0015C02.14, P0486C01.1	PREDICTED: zinc transporter 5 [Vitis vinifera]	GO:0005385,GO:0005886,GO:0006829,GO:0016021,GO:0071577	zinc ion transmembrane transporter activity|plasma membrane|zinc II ion transport|integral component of membrane|zinc II ion transmembrane transport
VIT_201s0011g01320	1398.29	1927.74	868.848	0.450708	-1.14973	1.5628e-84	1.42922e-83	Down	43.3406	45.3743	44.4509	15.7919	16.1059	15.9999	LOC100245839	CCT2; At4g15130; dl3610w, FCAALL.209	PREDICTED: choline-phosphate cytidylyltransferase 1 isoform X1 [Vitis vinifera]	GO:0004105,GO:0006656	choline-phosphate cytidylyltransferase activity|phosphatidylcholine biosynthetic process	path:vvi00440,path:vvi00564	Phosphonate and phosphinate metabolism|Glycerophospholipid metabolism
VIT_201s0011g01350	2367.77	36.1099	4699.42	130.142	7.02394	0	0	Up	1.9954	1.52487	1.59884	188.667	180.527	188.236	LOC100855161	VQ22 {ECO:0000303|PubMed:22535423}; At3g22160 {ECO:0000312|Araport:AT3G22160}; MKA23.7 {ECO:0000312|EMBL:BAB03064.1}	PREDICTED: uncharacterized protein LOC100855161 [Vitis vinifera]	GO:0005634	nucleus
VIT_201s0011g01360	5195.16	439.392	9950.94	22.6471	4.50125	0	0	Up	4.83502	5.05178	4.57484	83.5803	83.7263	81.2128	LOC100266338	RAN1; Synonyms=HMA7; At5g44790; K23L20.14, T19K24.18	PREDICTED: copper-transporting ATPase RAN1 [Vitis vinifera]	GO:0005507,GO:0005524,GO:0005768,GO:0005794,GO:0005802,GO:0006825,GO:0009723,GO:0009873,GO:0010119,GO:0016021,GO:0019829	copper ion binding|ATP binding|endosome|Golgi apparatus|trans-Golgi network|copper ion transport|response to ethylene|ethylene-activated signaling pathway|regulation of stomatal movement|integral component of membrane|cation-transporting ATPase activity	path:vvi04016	MAPK signaling pathway - plant
VIT_201s0011g01400	32.1138	51.492	12.7357	0.247333	-2.01547	6.56591e-08	1.79848e-07	Down	2.51203	1.6963	2.94214	0	0.162033	0.539227			unnamed protein product, partial [Vitis vinifera]
VIT_201s0011g01440	83.3785	113.135	53.6216	0.47396	-1.07716	6.59027e-07	1.70809e-06	Down	4.89268	3.72856	3.60254	1.3487	1.3283	2.06998	LOC100250903	URED; At2g35035; F19I3	PREDICTED: urease accessory protein D [Vitis vinifera]	GO:0006807,GO:0016151,GO:1905182	nitrogen compound metabolic process|nickel cation binding|positive regulation of urease activity
VIT_201s0011g01530	21.3941	28.7446	14.0436	0.488565	-1.03338	0.0157542	0.0276852	Down	0	0	0.578551	0	0	0	LOC100252459		unnamed protein product, partial [Vitis vinifera]
VIT_201s0011g01590	1557.44	798.673	2316.21	2.90008	1.53609	4.69973e-161	6.34058e-160	Up	4.91318	5.19035	5.19107	8.82597	9.0384	8.79831	LOC100255903	dyrk2; DDB_G0293750	unnamed protein product, partial [Vitis vinifera]	GO:0004674,GO:0004712,GO:0005524,GO:0005737	protein serine/threonine kinase activity|protein serine/threonine/tyrosine kinase activity|ATP binding|cytoplasm
VIT_201s0011g01730	6104.8	3310.14	8899.46	2.68854	1.42682	8.09975e-139	9.89272e-138	Up	150.441	158.626	166.025	322.526	333.754	355.571	LOC100243937	PP2A9; At1g31200; F28K20.16	PREDICTED: protein PHLOEM PROTEIN 2-LIKE A9 isoform X1 [Vitis vinifera]	GO:0030246	carbohydrate binding
VIT_201s0011g01755	5.43589	0	10.8718	Inf	Inf	5.42947e-06	1.3272e-05	Up	0	0	0	0.217603	0.221136	0.250198	LOC100254023	UTP25; CTRG_00679	PREDICTED: U3 small nucleolar RNA-associated protein 25-like [Vitis vinifera]	GO:0000462,GO:0005730,GO:0019843,GO:0032040,GO:0034511	maturation of SSU-rRNA from tricistronic rRNA transcript (SSU-rRNA, 5.8S rRNA, LSU-rRNA)|nucleolus|rRNA binding|small-subunit processome|U3 snoRNA binding
VIT_201s0011g01780	124.103	35.0756	213.131	6.07633	2.6032	3.70703e-41	2.26039e-40	Up	0.837704	1.24006	1.34766	4.51169	4.78621	5.25719	LOC104879035	PP2B12; At5g24560; K18P6.9	PREDICTED: protein PHLOEM PROTEIN 2-LIKE A5 [Vitis vinifera]	GO:0030246	carbohydrate binding
VIT_201s0011g01790	92.9976	58.3972	127.598	2.185	1.12763	6.13921e-08	1.68427e-07	Up	2.58547	2.42318	2.97112	5.22665	4.18449	3.99839	LOC104879035	PP2A1; At4g19840; T16H5.200	PREDICTED: protein PHLOEM PROTEIN 2-LIKE A1-like [Vitis vinifera]	GO:0009625,GO:0030246,GO:0043394	response to insect|carbohydrate binding|proteoglycan binding
VIT_201s0011g01810	356.814	5.2375	708.39	135.254	7.07952	1.67644011232579e-310	0	Up	0.222374	0.214817	0.181996	25.2529	24.6474	27.9913	LOC100244000
VIT_201s0011g01850	152.239	212.132	92.3456	0.435321	-1.19985	5.95771e-10	1.81593e-09	Down	3.35888	3.91434	2.64876	0.838672	1.42615	1.24346	LOC100250897	PETJ; At5g45040; K21C13.23	PREDICTED: cytochrome c6, chloroplastic [Vitis vinifera]	GO:0009055,GO:0009543,GO:0015979,GO:0020037,GO:0046872	electron transfer activity|chloroplast thylakoid lumen|photosynthesis|heme binding|metal ion binding	path:vvi00195	Photosynthesis
VIT_201s0011g01870	430.019	586.368	273.669	0.466718	-1.09938	6.79102e-29	3.45595e-28	Down	3.7182	3.87362	4.08824	1.41159	1.4036	1.34836	LOC100250825		unnamed protein product, partial [Vitis vinifera]
VIT_201s0011g01970	22.2767	31.5963	12.957	0.410078	-1.28603	0.00230411	0.00450272	Down	0.60118	0.679754	0.455988	0.138394	0.162064	0.247241	LOC100257798	At2g35130; T4C15.20	unnamed protein product, partial [Vitis vinifera]
VIT_201s0011g02030	39.2885	21.8759	56.7011	2.59195	1.37404	1.79192e-05	4.20148e-05	Up	0.396311	0.232897	0.631919	0.712067	0.98287	0.854752	LOC100247487	SCPL35; At5g08260; T22D6.200	PREDICTED: serine carboxypeptidase-like 35 [Vitis vinifera]	GO:0004185,GO:0005576,GO:0051603	serine-type carboxypeptidase activity|extracellular region|proteolysis involved in cellular protein catabolic process
VIT_201s0011g02060	26.5263	2.60284	50.4498	19.3826	4.27669	5.53366e-18	2.21164e-17	Up	0.0248741	0.0395859	0.0463579	0.466741	0.587993	0.556914	LOC100254406	CYP86B1; At5g23190; MKD15.5	PREDICTED: cytochrome P450 86B1 [Vitis vinifera]	GO:0004497,GO:0005506,GO:0005783,GO:0005789,GO:0010345,GO:0016021,GO:0016705,GO:0020037,GO:0042761,GO:0071555	monooxygenase activity|iron ion binding|endoplasmic reticulum|endoplasmic reticulum membrane|suberin biosynthetic process|integral component of membrane|oxidoreductase activity, acting on paired donors, with incorporation or reduction of molecular oxygen|heme binding|very long-chain fatty acid biosynthetic process|cell wall organization	path:vvi00073	Cutin, suberine and wax biosynthesis
VIT_201s0011g02080	439.712	181.949	697.474	3.83336	1.93861	7.02021e-83	6.34357e-82	Up	5.13228	4.45241	5.24657	15.0854	15.4086	16.1485	LOC104878994	At5g23160; MKD15.2	PREDICTED: uncharacterized protein LOC104878994 [Vitis vinifera]	GO:0016021	integral component of membrane
VIT_201s0011g02110	45.3452	68.3301	22.3603	0.32724	-1.61158	1.39729e-07	3.75731e-07	Down	1.30006	1.15054	1.29083	0.242257	0.165251	0.578472	LOC100853809		PREDICTED: uncharacterized protein LOC100853809 isoform X1 [Vitis vinifera]
VIT_201s0011g02200	2581.55	1376.03	3787.06	2.75216	1.46056	2.7852e-203	4.32017e-202	Up	23.9054	27.3115	26.1682	57.6127	54.581	56.8531	GS		PREDICTED: glutamine synthetase isoform X1 [Vitis vinifera]	GO:0004356,GO:0005524,GO:0005737,GO:0006542,GO:0009399	glutamate-ammonia ligase activity|ATP binding|cytoplasm|glutamine biosynthetic process|nitrogen fixation	path:vvi00220,path:vvi00250,path:vvi00630,path:vvi00910	Arginine biosynthesis|Alanine, aspartate and glutamate metabolism|Glyoxylate and dicarboxylate metabolism|Nitrogen metabolism
VIT_201s0011g02240	5.44978	0	10.8996	Inf	Inf	5.3719e-06	1.31366e-05	Up	0	0	0	0.20803	0.212482	0.235081	LOC100242270	YSL7; At1g65730; F1E22.10	PREDICTED: probable metal-nicotianamine transporter YSL7 [Vitis vinifera]	GO:0005886,GO:0016021,GO:0022857	plasma membrane|integral component of membrane|transmembrane transporter activity
VIT_201s0011g02310	66.4155	96.3956	36.4355	0.377978	-1.40362	2.4845e-06	6.20648e-06	Down	1.56368	2.08654	2.28696	0.817717	0.485424	0.51714	LOC104878977		PREDICTED: uncharacterized protein LOC104878977 [Vitis vinifera]
VIT_201s0011g02320	8618.14	465.674	16770.6	36.0136	5.17047	0	0	Up	7.66962	8.30977	7.63049	212.065	210.24	212.429	LOC100266416		PREDICTED: uncharacterized protein LOC100266416 [Vitis vinifera]
VIT_201s0011g02330	2511.06	1615.37	3406.74	2.10895	1.07652	1.18008e-116	1.29281e-115	Up	35.4963	35.0059	32.5048	53.7006	55.692	56.4077	LOC100261208		PREDICTED: uncharacterized protein LOC100261208 [Vitis vinifera]
VIT_201s0011g02340	781.737	1114.45	449.02	0.402907	-1.31148	1.25554e-67	1.00526e-66	Down	12.9059	12.7532	12.342	3.33286	4.44833	4.51714	LOC100268066	Ipo9; Synonyms=Imp9, Ranbp9	unnamed protein product, partial [Vitis vinifera]	GO:0005635,GO:0005737,GO:0005829,GO:0006606,GO:0006886,GO:0008536,GO:0008565,GO:0042254,GO:0042393,GO:0050821	nuclear envelope|cytoplasm|cytosol|protein import into nucleus|intracellular protein transport|Ran GTPase binding|protein transporter activity|ribosome biogenesis|histone binding|protein stabilization
VIT_201s0011g02360	170.479	6.21442	334.744	53.8657	5.75129	7.93206e-100	7.95634e-99	Up	0.373196	0.657723	0.286229	19.5481	15.8521	16.4779	LOC104878973	RHA2B {ECO:0000303|PubMed:9781696}; At2g01150; F10A8.3	hypothetical protein VITISV_039590 [Vitis vinifera]	GO:0004842,GO:0005634,GO:0005737,GO:0009738,GO:0009789,GO:0016567,GO:0043161,GO:0046872,GO:0047484,GO:0061630,GO:0080167	ubiquitin-protein transferase activity|nucleus|cytoplasm|abscisic acid-activated signaling pathway|positive regulation of abscisic acid-activated signaling pathway|protein ubiquitination|proteasome-mediated ubiquitin-dependent protein catabolic process|metal ion binding|regulation of response to osmotic stress|ubiquitin protein ligase activity|response to karrikin
VIT_201s0011g02420	31.7639	7.12652	56.4012	7.91427	2.98446	2.78768e-14	1.00155e-13	Up	0.366818	0.68942	0.217506	2.48859	3.12131	2.45909	LOC104878959	RHA2A {ECO:0000303|PubMed:9781696}; At1g15100; F9L1.3	PREDICTED: probable E3 ubiquitin-protein ligase RHA2B [Vitis vinifera]	GO:0004842,GO:0005634,GO:0005737,GO:0009651,GO:0009738,GO:0009789,GO:0016567,GO:0043161,GO:0046872,GO:0047484,GO:0061630	ubiquitin-protein transferase activity|nucleus|cytoplasm|response to salt stress|abscisic acid-activated signaling pathway|positive regulation of abscisic acid-activated signaling pathway|protein ubiquitination|proteasome-mediated ubiquitin-dependent protein catabolic process|metal ion binding|regulation of response to osmotic stress|ubiquitin protein ligase activity
VIT_201s0011g02460	2264.85	370.667	4159.03	11.2204	3.48805	0	0	Up	3.69298	3.72262	4.05619	33.53	32.0442	32.7584	LOC100247397	PERK9; At1g68690; F24J5.8	PREDICTED: proline-rich receptor-like protein kinase PERK9 [Vitis vinifera]
VIT_201s0011g02470	708.598	184.635	1232.56	6.67565	2.73891	2.55077e-186	3.71639e-185	Up	13.5047	13.109	12.5809	70.968	60.2463	61.6447	LOC100264548	CML14; Os05g0577500, LOC_Os05g50180; OJ1126_B10.8	PREDICTED: probable calcium-binding protein CML16 [Vitis vinifera]	GO:0005509	calcium ion binding	path:vvi04626	Plant-pathogen interaction
VIT_201s0011g02480	10130.1	232.13	20028.1	86.2794	6.43094	0	0	Up	1.95726	2.33649	2.1928	138.312	145.248	137.351	LOC100256123	ALA9 {ECO:0000303|PubMed:11402198}; At1g68710 {ECO:0000312|Araport:AT1G68710}; F24J5.6 {ECO:0000312|EMBL:AAD49973.1}	PREDICTED: putative phospholipid-transporting ATPase 9 [Vitis vinifera]	GO:0000139,GO:0000287,GO:0004012,GO:0005524,GO:0005802,GO:0005886,GO:0016021,GO:0048194	Golgi membrane|magnesium ion binding|phospholipid-translocating ATPase activity|ATP binding|trans-Golgi network|plasma membrane|integral component of membrane|Golgi vesicle budding
VIT_201s0011g02500	4.62079	0.861274	8.3803	9.73012	3.28246	0.0041442	0.00785366	Up	0.0235749	0	0	0.158578	0.0687621	0.178838	LOC100254256		PREDICTED: mitochondrial protein import protein ZIM17 [Vitis vinifera]
VIT_201s0011g02580	15.3524	0	30.7048	Inf	Inf	7.8767e-16	2.9625e-15	Up	0	0	0	2.92664	2.16634	4.93875	LOC104879344		PREDICTED: uncharacterized protein LOC104879344 [Vitis vinifera]
VIT_201s0011g02600	60.22	0.92608	119.514	129.053	7.01182	1.7525e-55	1.26076e-54	Up	0	0.267626	0	10.2759	6.80097	9.27354			unnamed protein product, partial [Vitis vinifera]
VIT_201s0011g02610	1.75939	0	3.51879	Inf	Inf	0.0487453	0.0794048	Up	0	0	0	0	0	0.922267			unnamed protein product, partial [Vitis vinifera]
VIT_201s0011g02620	55.1261	0	110.252	Inf	Inf	1.8044e-55	1.29694e-54	Up	0	0	0	4.49905	4.55214	4.32554	LOC104878923		PREDICTED: uncharacterized protein LOC104878923 isoform X2 [Vitis vinifera]
VIT_201s0011g02630	201.418	1.19791	401.638	335.283	8.38923	1.77057e-189	2.62543e-188	Up	0	0.125778	0.107375	23.0196	21.1224	27.4188	LOC104878924		unnamed protein product, partial [Vitis vinifera]
VIT_201s0011g02660	327.455	4.01283	650.898	162.204	7.34167	1.23714e-290	2.43056e-289	Up	0.0466134	0.188429	0.162317	20.1894	19.6054	19.129	LOC100263000		unnamed protein product, partial [Vitis vinifera]
VIT_201s0011g02680	40.9011	5.91969	75.8826	12.8187	3.68017	2.78575e-23	1.26641e-22	Up	0.301954	0.521904	0.283407	3.08977	3.50398	3.37563	LOC104878916		unnamed protein product, partial [Vitis vinifera]
VIT_201s0011g02710	11005.8	6881.97	15129.6	2.19845	1.13648	1.40382e-146	1.76617e-145	Up	394.178	375.198	362.111	607.158	594.195	646.322			hypothetical protein VITISV_039481 [Vitis vinifera]
VIT_201s0011g02720	12271.1	7526.17	17016	2.26091	1.1769	2.74911e-101	2.77013e-100	Up	777.363	757.762	747.966	1334.19	1299.6	1409.48			unnamed protein product, partial [Vitis vinifera]
VIT_201s0011g02790	42.5492	9.7802	75.3181	7.70108	2.94506	2.70866e-18	1.0912e-17	Up	0.744664	1.67253	0.692635	5.68302	5.7792	6.496			hypothetical protein POPTR_0010s14140g [Populus trichocarpa]
VIT_201s0011g02860	17556	24420.2	10691.8	0.437828	-1.19156	0	0	Down	208.736	210.163	211.523	69.4982	70.0544	67.6752	LOC100259307	CHUP1; At3g25690; T5M7.14	PREDICTED: protein CHUP1, chloroplastic [Vitis vinifera]	GO:0009507,GO:0009707,GO:0009902	chloroplast|chloroplast outer membrane|chloroplast relocation
VIT_201s0011g02960	106.5	2.32596	210.675	90.5753	6.50105	3.25944e-93	3.15835e-92	Up	0.0577078	0	0.0354066	2.75622	2.81656	2.79495	LAR1	LAR	leucoanthocyanidin reductase 1 [Vitis vinifera]	GO:0010023,GO:0033788	proanthocyanidin biosynthetic process|leucoanthocyanidin reductase activity	path:vvi00941	Flavonoid biosynthesis
VIT_201s0011g03010	8440.35	12279.6	4601.06	0.37469	-1.41623	0	0	Down	244.594	238.432	245.47	72.4045	71.5343	70.9259	LOC100255959	STN7; At1g68830; F14K14.6, T6L1.2	PREDICTED: serine/threonine-protein kinase STN7, chloroplastic [Vitis vinifera]	GO:0004672,GO:0004674,GO:0005524,GO:0007623,GO:0009507,GO:0009535,GO:0009643,GO:0042548,GO:0042651	protein kinase activity|protein serine/threonine kinase activity|ATP binding|circadian rhythm|chloroplast|chloroplast thylakoid membrane|photosynthetic acclimation|regulation of photosynthesis, light reaction|thylakoid membrane
VIT_201s0011g03070	2200.69	697.004	3704.37	5.3147	2.40999	0	0	Up	12.8488	12.8386	12.1279	56.1254	56.3639	57.0799	LOC100262843	RAV1; At1g13260; T6J4.2	PREDICTED: AP2/ERF and B3 domain-containing transcription factor RAV1-like [Vitis vinifera]	GO:0003677,GO:0003700,GO:0005634,GO:0006351,GO:0009741,GO:0009873,GO:0009910,GO:0045892,GO:0048366,GO:0048527	DNA binding|DNA binding transcription factor activity|nucleus|transcription, DNA-templated|response to brassinosteroid|ethylene-activated signaling pathway|negative regulation of flower development|negative regulation of transcription, DNA-templated|leaf development|lateral root development
VIT_201s0011g03090	854.933	4.97964	1704.89	342.371	8.41942	0	0	Up	0.139707	0.146284	0.12763	42.3556	38.6314	44.2061	LOC100257779	AOC {ECO:0000303|Ref.1, ECO:0000303|Ref.2}; Synonyms=AOC3 {ECO:0000303|PubMed:16109971}, CPM2 {ECO:0000303|PubMed:23347338}, HB {ECO:0000303|PubMed:14605232}; LOC_Os03g32314 {ECO:0000312|EMBL:ABF96821.1}, Os03g0438100 {ECO:0000312|EMBL:BAF12361.1}; OsJ_11399 {ECO:0000312|EMBL:EAZ27451.1}, OSJNBa0054H04.12 {ECO:0000312|EMBL:AAR89017.1}, OSNPB_030438100 {ECO:0000312|EMBL:BAS84856.1}	PREDICTED: allene oxide cyclase 4, chloroplastic [Vitis vinifera]	GO:0006636,GO:0007623,GO:0009416,GO:0009507,GO:0009611,GO:0009625,GO:0009637,GO:0009646,GO:0009651,GO:0009695,GO:0009723,GO:0009734,GO:0009737,GO:0009751,GO:0009753,GO:0009864,GO:0009908,GO:0010038,GO:0010114,GO:0010218,GO:0033274,GO:0042542,GO:0046423,GO:0048573,GO:0050832,GO:0080186,GO:1900367	unsaturated fatty acid biosynthetic process|circadian rhythm|response to light stimulus|chloroplast|response to wounding|response to insect|response to blue light|response to absence of light|response to salt stress|jasmonic acid biosynthetic process|response to ethylene|auxin-activated signaling pathway|response to abscisic acid|response to salicylic acid|response to jasmonic acid|induced system…	path:vvi00592	alpha-Linolenic acid metabolism
VIT_201s0011g03110	3339.77	1072.75	5606.79	5.22654	2.38586	0	0	Up	17.3441	17.3457	15.1574	65.3949	68.0444	65.8717	LOC100257723		PREDICTED: probable transcription factor GLK2 [Vitis vinifera]	GO:0003677,GO:0003700,GO:0005634,GO:0006351,GO:0006355	DNA binding|DNA binding transcription factor activity|nucleus|transcription, DNA-templated|regulation of transcription, DNA-templated
VIT_201s0011g03330	1469.25	50.1127	2888.39	57.6379	5.84895	0	0	Up	0.831803	0.616165	0.606897	30.8271	31.5383	30.6356	LOC100252495		PREDICTED: uncharacterized protein LOC100252495 [Vitis vinifera]			path:vvi04144	Endocytosis
VIT_201s0011g03370	3863.07	1385.08	6341.05	4.57811	2.19475	0	0	Up	15.505	17.3221	16.5303	58.4349	55.3537	55.8938	LOC100242253		PREDICTED: uncharacterized protein LOC100242253 isoform X2 [Vitis vinifera]
VIT_201s0011g03390	1083.25	237.29	1929.21	8.13017	3.02329	0	0	Up	3.50178	3.35689	2.8038	21.0088	20.4548	20.6504	LOC100256114	At4g39670 {ECO:0000312|Araport:AT4G39670}; T19P19.60 {ECO:0000312|EMBL:CAA18753.1}	unnamed protein product, partial [Vitis vinifera]	GO:0005634,GO:0005737,GO:0120013	nucleus|cytoplasm|intermembrane lipid transfer activity
VIT_201s0011g03420	5204.68	779.391	9629.97	12.3558	3.62711	0	0	Up	25.6062	24.611	22.3154	247.326	235.642	248.804	LOC100268142		PREDICTED: uncharacterized protein LOC100268142 [Vitis vinifera]
VIT_201s0011g03430	2173.24	23.1485	4323.33	186.765	7.54508	0	0	Up	1.06306	0.822088	1.74698	173.61	169.882	173.812	LOC100249140		PREDICTED: protein NIM1-INTERACTING 2 [Vitis vinifera]
VIT_201s0011g03440	3459.26	243.327	6675.19	27.433	4.77784	0	0	Up	16.0719	14.3552	14.2688	343.419	329.867	347.713	LOC100243974		PREDICTED: uncharacterized protein LOC100243974 [Vitis vinifera]
VIT_201s0011g03460	80.9723	116.861	45.0836	0.385788	-1.37412	1.33961e-09	4.00857e-09	Down	8.81929	10.3631	8.71354	2.45443	2.16642	1.83839	LOC100256010		unnamed protein product, partial [Vitis vinifera]
VIT_201s0011g03470	482.558	724.092	241.023	0.332863	-1.587	1.46315e-61	1.11444e-60	Down	23.6082	21.7477	22.2829	5.7041	6.24622	5.58567	LOC100256010	ERF118; At1g68550; T26J14.12	PREDICTED: ethylene-responsive transcription factor ERF118 [Vitis vinifera]	GO:0003677,GO:0003700,GO:0005634,GO:0006351,GO:0009873	DNA binding|DNA binding transcription factor activity|nucleus|transcription, DNA-templated|ethylene-activated signaling pathway
VIT_201s0011g03500	285.025	3.26601	566.785	173.54	7.43913	8.72937e-235	1.4862e-233	Up	0.0460449	0.0163831	0.0142566	5.46799	4.49099	4.49594	LOC100247323	HMT1	PREDICTED: homocysteine S-methyltransferase 1 [Vitis vinifera]	GO:0005737,GO:0008270,GO:0008898,GO:0009086,GO:0032259,GO:0047150	cytoplasm|zinc ion binding|S-adenosylmethionine-homocysteine S-methyltransferase activity|methionine biosynthetic process|methylation|betaine-homocysteine S-methyltransferase activity	path:vvi00270	Cysteine and methionine metabolism
VIT_201s0011g03520	1663.42	3000.4	326.448	0.108802	-3.20023	0	0	Down	40.802	40.3258	39.5252	3.28339	3.45566	3.62832	LOC100264474	COL16; At1g25440; F2J7.10	PREDICTED: zinc finger protein CONSTANS-LIKE 16 [Vitis vinifera]	GO:0003700,GO:0005634,GO:0006355,GO:0008270,GO:0016020	DNA binding transcription factor activity|nucleus|regulation of transcription, DNA-templated|zinc ion binding|membrane
VIT_201s0011g03650	15.9668	0.589444	31.3442	53.1758	5.7327	5.32672e-14	1.89495e-13	Up	0.144245	0	0	0.988528	1.61493	1.56127	LOC104878345	VQ20 {ECO:0000303|PubMed:22535423}; At3g18360 {ECO:0000312|Araport:AT3G18360}; MYF24.8	hypothetical protein VITISV_000273 [Vitis vinifera]	GO:0005634,GO:0006952,GO:0080092	nucleus|defense response|regulation of pollen tube growth
VIT_201s0011g03660	1121.48	136.725	2106.23	15.4049	3.94532	0	0	Up	5.12395	4.03672	4.13846	56.1772	57.688	56.7936	LOC100244058		PREDICTED: uncharacterized protein LOC100244058 [Vitis vinifera]
VIT_201s0011g03670	51.1276	17.5606	84.6946	4.82299	2.26993	2.79231e-07	7.39129e-07	Up	0.253246	0.270828	0.29541	1.15399	0.832392	0.644117	LOC100266396	ENDO2; At1g68290; T22E19.8	PREDICTED: endonuclease 2 [Vitis vinifera]	GO:0003676,GO:0004519,GO:0006308,GO:0046872	nucleic acid binding|endonuclease activity|DNA catabolic process|metal ion binding
VIT_201s0011g03710	100.963	139.659	62.2665	0.445848	-1.16538	6.99655e-09	2.02175e-08	Down	4.14778	3.45398	3.95155	1.31001	1.45233	1.01985	LOC100250950	ALT3 {ECO:0000303|PubMed:24214063}; At1g68260 {ECO:0000312|Araport:AT1G68260}; T22E19.11 {ECO:0000312|EMBL:AAG52599.1}	PREDICTED: uncharacterized protein LOC100250950 isoform X3 [Vitis vinifera]	GO:0006629,GO:0009507,GO:0016295,GO:0016296,GO:0047381	lipid metabolic process|chloroplast|myristoyl-[acyl-carrier-protein] hydrolase activity|palmitoyl-[acyl-carrier-protein] hydrolase activity|dodecanoyl-[acyl-carrier-protein] hydrolase activity
VIT_201s0011g03720	8.64898	2.96624	14.3317	4.83161	2.2725	0.00183708	0.00363279	Up	0.112988	0.119852	0.0350201	0.337889	0.103819	0.230664	LOC100264677	BHLH75; Synonyms=EN78; At1g25330; F4F7.28	PREDICTED: transcription factor bHLH75 [Vitis vinifera]	GO:0003677,GO:0003700,GO:0005634,GO:0006351,GO:0006355,GO:0046983,GO:2000488	DNA binding|DNA binding transcription factor activity|nucleus|transcription, DNA-templated|regulation of transcription, DNA-templated|protein dimerization activity|positive regulation of brassinosteroid biosynthetic process
VIT_201s0011g03740	640.532	309.007	972.058	3.14575	1.6534	2.3883e-88	2.24339e-87	Up	5.34945	4.4574	4.71211	11.0918	11.8765	10.0585	LOC100245668	OVA9 {ECO:0000303|PubMed:16297076}; At1g25350 {ECO:0000312|Araport:AT1G25350}; F4F7.26 {ECO:0000312|EMBL:AAG28806.2}	PREDICTED: glutamine--tRNA ligase [Vitis vinifera]	GO:0004819,GO:0005524,GO:0005829,GO:0006425	glutamine-tRNA ligase activity|ATP binding|cytosol|glutaminyl-tRNA aminoacylation	path:vvi00970	Aminoacyl-tRNA biosynthesis
VIT_201s0011g03750	1.47102	0	2.94204	Inf	Inf	0.0498195	0.0810131	Up	0	0	0	0	0	0		PMI2; Synonyms=DIN9; At1g67070; F1O19.12	unnamed protein product, partial [Vitis vinifera]	GO:0000032,GO:0004476,GO:0005737,GO:0006486,GO:0008270,GO:0009298,GO:0009646,GO:0009744,GO:0010043,GO:0019853,GO:0033591,GO:0046680,GO:0046686	cell wall mannoprotein biosynthetic process|mannose-6-phosphate isomerase activity|cytoplasm|protein glycosylation|zinc ion binding|GDP-mannose biosynthetic process|response to absence of light|response to sucrose|response to zinc ion|L-ascorbic acid biosynthetic process|response to L-ascorbic acid|response to DDT|response to cadmium ion
VIT_201s0011g03760	917.085	51.4672	1782.7	34.6376	5.11427	0	0	Up	0.389732	0.557375	0.867975	16.5746	15.1687	16.3608	LOC100244117		PREDICTED: uncharacterized protein LOC100244117 [Vitis vinifera]
VIT_201s0011g03850	1816.29	31.8163	3600.75	113.173	6.82239	0	0	Up	1.08779	0.924864	0.888858	85.1185	86.9136	82.5531	LOC100245576		PREDICTED: uncharacterized protein LOC100245576 [Vitis vinifera]
VIT_201s0011g03870	4.16607	1.18394	7.14821	6.03765	2.59399	0.0210808	0.0363166	Up	0.0358877	0	0.0333201	0.16103	0.0328326	0.181959	LOC100262743		hypothetical protein VITISV_037544 [Vitis vinifera]	GO:0005506,GO:0005789,GO:0016021,GO:0016126,GO:0016491	iron ion binding|endoplasmic reticulum membrane|integral component of membrane|sterol biosynthetic process|oxidoreductase activity	path:vvi00100	Steroid biosynthesis
VIT_201s0011g03890	272.3	88.7492	455.851	5.1364	2.36076	1.77943e-74	1.50946e-73	Up	2.42518	2.2668	2.0181	8.78544	8.53489	9.35013	LOC100247375	LRK10L-2.1 {ECO:0000303|PubMed:12805585}; At5g38260 {ECO:0000312|Araport:AT5G38260}; MXA21.5 {ECO:0000312|EMBL:BAB11292.1}	unnamed protein product, partial [Vitis vinifera]
VIT_201s0011g03900	19.0527	0	38.1054	Inf	Inf	1.07615e-19	4.50218e-19	Up	0	0	0	1.42929	1.41304	1.34915	LOC100247375	LRK10 {ECO:0000312|EMBL:AAC49629.1}	hypothetical protein VITISV_039936 [Vitis vinifera]	GO:0004674,GO:0005524,GO:0005886,GO:0016021	protein serine/threonine kinase activity|ATP binding|plasma membrane|integral component of membrane
VIT_201s0011g03920	848.509	446.042	1250.98	2.80461	1.4878	5.05412e-93	4.8876e-92	Up	11.1463	11.5188	11.5151	23.4826	24.4889	22.4676	LOC100264527	NDT2; Synonyms=NADT2; At1g25380; F4F7.45	PREDICTED: nicotinamide adenine dinucleotide transporter 1, chloroplastic [Vitis vinifera]	GO:0005743,GO:0006839,GO:0015297,GO:0016021,GO:0022857,GO:0035352,GO:0043132,GO:0051724	mitochondrial inner membrane|mitochondrial transport|antiporter activity|integral component of membrane|transmembrane transporter activity|NAD transmembrane transport|NAD transport|NAD transmembrane transporter activity
VIT_201s0011g03960	38.9597	22.4098	55.5096	2.47702	1.30861	0.00155031	0.00308738	Up	0.489103	0.32987	0.266627	0.690959	0.704013	0.900337	LOC100259351	LRK10L-1.1 {ECO:0000303|PubMed:12805585}; Synonyms=LRK10L4 {ECO:0000303|PubMed:25510357}; At1g25390 {ECO:0000312|Araport:AT1G25390}; F2J7.14 {ECO:0000312|EMBL:AAG50813.1}	hypothetical protein VITISV_005934 [Vitis vinifera]
VIT_201s0011g03980	744.705	333.056	1156.35	3.47195	1.79575	1.12823e-116	1.23712e-115	Up	5.95514	5.52332	5.81612	15.8731	16.6826	15.0548	LOC100266298	LRK10L-1.2 {ECO:0000303|PubMed:12805585}; Synonyms=LRK10L1 {ECO:0000303|PubMed:25510357}; At1g18390 {ECO:0000312|Araport:AT1G18390}; F15H18.11 {ECO:0000312|EMBL:AAF25996.1}, F15H18.25 {ECO:0000312|EMBL:AAF25996.1}	PREDICTED: probable serine/threonine-protein kinase At1g18390 isoform X1 [Vitis vinifera]
VIT_201s0011g03985	46.7612	11.3922	82.1302	7.20936	2.84987	6.46069e-19	2.65165e-18	Up	0.549133	0.739494	0.710014	2.22056	2.2584	3.0008	LOC100266298	LRK10L-2.7 {ECO:0000303|PubMed:12805585}; Synonyms=LRK10L2 {ECO:0000303|PubMed:25510357}; At1g66930 {ECO:0000312|Araport:AT1G66930}; F1O19.1 {ECO:0000312|EMBL:AAF98207.1}, T4O24.2 {ECO:0000312|EMBL:AAG50593.1}	PREDICTED: probable serine/threonine-protein kinase At1g18390 isoform X2 [Vitis vinifera]
VIT_201s0011g03990	9.57036	4.42201	14.7187	3.32851	1.73488	0.0105945	0.0190713	Up	0.226491	0.231284	0.101086	0.918856	0.395904	0.385784	LOC100261088	LRK10L-2.6 {ECO:0000303|PubMed:12805585}; Synonyms=GDPDL2 {ECO:0000303|PubMed:21323773}, SNC4 {ECO:0000303|PubMed:20508139}; At1g66980 {ECO:0000312|Araport:AT1G66980}; F1O19.6 {ECO:0000312|EMBL:AAF98210.1}	PREDICTED: probable receptor-like protein kinase At1g67000 [Vitis vinifera]
VIT_201s0011g04000	504.672	711.583	297.762	0.418451	-1.25687	1.74537e-42	1.0825e-41	Down	14.6166	15.1388	15.4494	4.82682	4.5414	4.74245	LOC100256001		PREDICTED: uncharacterized protein LOC100256001 [Vitis vinifera]
VIT_201s0011g04040	83.9958	122.683	45.3087	0.369315	-1.43708	7.13928e-11	2.25048e-10	Down	6.78838	7.41634	6.10758	1.81455	1.80603	2.27416			hypothetical protein POPTR_0010s13020g [Populus trichocarpa]
VIT_201s0011g04060	212.378	288.539	136.217	0.472093	-1.08286	4.72706e-15	1.73746e-14	Down	5.13608	4.82748	5.06782	1.83718	1.98462	1.48635	LOC100262836	ZAR1 {ECO:0000303|PubMed:27014878}; At2g01210 {ECO:0000312|Araport:AT2G01210}; F10A8.9 {ECO:0000312|EMBL:AAD14521.1}	PREDICTED: probable inactive leucine-rich repeat receptor-like protein kinase At1g66830 [Vitis vinifera]	GO:0004674,GO:0005524,GO:0005886,GO:0009505,GO:0009507,GO:0009570,GO:0010069,GO:0010070,GO:0016021,GO:0016301,GO:0046777,GO:0090406	protein serine/threonine kinase activity|ATP binding|plasma membrane|plant-type cell wall|chloroplast|chloroplast stroma|zygote asymmetric cytokinesis in embryo sac|zygote asymmetric cell division|integral component of membrane|kinase activity|protein autophosphorylation|pollen tube
VIT_201s0011g04080	5.2872	1.20683	9.36757	7.76213	2.95645	0.00319577	0.00613349	Up	0.02892	0.0305242	0	0.137075	0.0839943	0.109091	LOC100252628	RHG1A {ECO:0000303|PubMed:9781696}; At5g42940 {ECO:0000312|Araport:AT5G42940}; MBD2.14 {ECO:0000312|EMBL:BAB09196.1}	PREDICTED: uncharacterized protein LOC100252628 isoform X1 [Vitis vinifera]	GO:0043161,GO:0046872,GO:0061630	proteasome-mediated ubiquitin-dependent protein catabolic process|metal ion binding|ubiquitin protein ligase activity
VIT_201s0011g04100	2.90689	0.308693	5.5051	17.8335	4.15652	0.00942353	0.0170508	Up	0	0	0	0	0.694243	0
VIT_201s0011g04110	4.29226	0.54366	8.04086	14.7902	3.88657	0.0239161	0.0408699	Up	0	0	0	0	0	0	LOC104878429	ND2; Synonyms=NAD2	hypothetical protein TSUD_291720 [Trifolium subterraneum]	GO:0005743,GO:0008137,GO:0016021,GO:0042773,GO:0070469	mitochondrial inner membrane|NADH dehydrogenase (ubiquinone) activity|integral component of membrane|ATP synthesis coupled electron transport|respiratory chain	path:vvi00190	Oxidative phosphorylation
VIT_201s0011g04130	915.136	455.45	1374.82	3.01861	1.59388	8.4605e-102	8.57151e-101	Up	5.17107	5.32764	5.16752	12.3681	12.6926	11.1035	LOC100257715	ELP2; Synonyms=GNS1; At1g49540; F13F21.2, F14J22.24	PREDICTED: elongator complex protein 2 isoform X2 [Vitis vinifera]	GO:0005634,GO:0005737,GO:0006351,GO:0006355,GO:0006952,GO:0006979,GO:0008284,GO:0009737,GO:0009738,GO:0016746,GO:0031349,GO:0031538,GO:0033588,GO:2000024	nucleus|cytoplasm|transcription, DNA-templated|regulation of transcription, DNA-templated|defense response|response to oxidative stress|positive regulation of cell proliferation|response to abscisic acid|abscisic acid-activated signaling pathway|transferase activity, transferring acyl groups|positive regulation of defense response|negative regulation of anthocyanin metabolic process|Elongator hol…
VIT_201s0011g04190	6.48015	10.7292	2.23113	0.20795	-2.26569	0.0403128	0.066581	Down	0.769515	0.979992	0.426488	0.0854471	0.348358	0.0975247			PREDICTED: uncharacterized protein LOC105135548 [Populus euphratica]
VIT_201s0011g04193	62.4301	11.2398	113.62	10.1087	3.33753	5.10187e-31	2.69594e-30	Up	0.0896313	0.120666	0.0531095	0.704121	0.728171	0.601139	LOC104882344	RR26 {ECO:0000303|PubMed:17284581}; Synonyms=ORR6 {ECO:0000303|PubMed:16919402}; Os01g0904700 {ECO:0000312|EMBL:BAF07039.2}, LOC_Os01g67770 {ECO:0000305}; OsJ_04457 {ECO:0000312|EMBL:EEE55842.1}, OSJNOa013M08.3 {ECO:0000312|EMBL:BAD82798.1}	PREDICTED: two-component response regulator-like APRR2 [Vitis vinifera]	GO:0000160,GO:0003677,GO:0003700,GO:0005634,GO:0006351,GO:0006355,GO:0009736,GO:0010082	phosphorelay signal transduction system|DNA binding|DNA binding transcription factor activity|nucleus|transcription, DNA-templated|regulation of transcription, DNA-templated|cytokinin-activated signaling pathway|regulation of root meristem growth	path:vvi04075	Plant hormone signal transduction
VIT_201s0011g04200	3314.01	210.571	6417.44	30.4763	4.92962	0	0	Up	1.72923	1.53336	1.86784	36.7083	36.7355	35.8329	LOC100266454	BAT1; Synonyms=GABP; At2g01170; F10A8.5	PREDICTED: amino-acid permease BAT1 homolog isoform X2 [Vitis vinifera]	GO:0005313,GO:0005739,GO:0005887,GO:0015180,GO:0015181,GO:0015185,GO:0015189,GO:0015297,GO:0015812,GO:0031966	L-glutamate transmembrane transporter activity|mitochondrion|integral component of plasma membrane|L-alanine transmembrane transporter activity|arginine transmembrane transporter activity|gamma-aminobutyric acid transmembrane transporter activity|L-lysine transmembrane transporter activity|antiporter activity|gamma-aminobutyric acid transport|mitochondrial membrane
VIT_201s0011g04260	8.66662	2.38572	14.9475	6.26542	2.64741	0.000372917	0.000786584	Up	0.0366091	0	0	0.253157	0.259493	0.204687	LOC100242335	At1g68200; T22E19.17	unnamed protein product, partial [Vitis vinifera]	GO:0003700,GO:0003730,GO:0005829,GO:0006355,GO:0044212,GO:0046872,GO:0061158	DNA binding transcription factor activity|mRNA 3'-UTR binding|cytosol|regulation of transcription, DNA-templated|transcription regulatory region DNA binding|metal ion binding|3'-UTR-mediated mRNA destabilization
VIT_201s0011g04270	1645.19	104.812	3185.57	30.3931	4.92567	0	0	Up	1.0926	1.12538	1.01578	23.4546	23.1062	23.5086	LOC100267887	LRK10 {ECO:0000312|EMBL:AAC49629.1}	hypothetical protein CICLE_v10014549mg [Citrus clementina]	GO:0004674,GO:0005524,GO:0005886,GO:0016021	protein serine/threonine kinase activity|ATP binding|plasma membrane|integral component of membrane
VIT_201s0011g04400	23.2578	11.9766	34.539	2.88389	1.52802	0.000241691	0.000519142	Up	0.183039	0.240982	0.125864	0.365859	0.333077	0.347162	LOC100249124	ORC4 {ECO:0000303|PubMed:16179646}; At2g01120 {ECO:0000312|Araport:AT2G01120}; F23H14.9 {ECO:0000312|EMBL:AAF18660.1}	unnamed protein product, partial [Vitis vinifera]	GO:0003688,GO:0005524,GO:0005664,GO:0006270	DNA replication origin binding|ATP binding|nuclear origin of replication recognition complex|DNA replication initiation
VIT_201s0011g04450	432.597	279.448	585.746	2.09608	1.0677	3.41681e-13	1.18052e-12	Up	2.68783	3.68512	3.12532	5.63981	4.07725	5.29705	LOC100255994	DTX12 {ECO:0000303|PubMed:11739388}; At1g15170 {ECO:0000312|Araport:AT1G15170}; F9L1.11 {ECO:0000312|EMBL:AAD39644.1}	hypothetical protein VITISV_022104 [Vitis vinifera]	GO:0006855,GO:0009507,GO:0015238,GO:0015297,GO:0016021	drug transmembrane transport|chloroplast|drug transmembrane transporter activity|antiporter activity|integral component of membrane
VIT_201s0011g04480	146.777	91.4194	202.135	2.21108	1.14475	1.73942e-11	5.625e-11	Up	3.49149	2.78277	2.77463	4.04452	5.063	4.87649	LOC100266239	ASF1B; Synonyms=SGA01, SGA1; At5g38110; F16F17.110	PREDICTED: histone chaperone ASF1B [Vitis vinifera]	GO:0000724,GO:0005634,GO:0005737,GO:0006333,GO:0006351,GO:0006355,GO:0008361,GO:0009294,GO:0010091,GO:0016569,GO:0031567,GO:0051301	double-strand break repair via homologous recombination|nucleus|cytoplasm|chromatin assembly or disassembly|transcription, DNA-templated|regulation of transcription, DNA-templated|regulation of cell size|DNA mediated transformation|trichome branching|covalent chromatin modification|mitotic cell size control checkpoint|cell division
VIT_201s0011g04510	3548.29	981.203	6115.37	6.23252	2.63982	0	0	Up	17.2274	16.8453	16.6063	76.222	81.05	77.4694	LOC100250797		unnamed protein product, partial [Vitis vinifera]
VIT_201s0011g04520	3185.19	1587.77	4782.62	3.01215	1.59079	1.49922e-282	2.8824e-281	Up	16.1833	14.4433	15.2189	35.264	34.8053	35.4962	LOC100245656		PREDICTED: ALG-2 interacting protein X [Vitis vinifera]	GO:0005737,GO:0005770,GO:0005771,GO:0005829,GO:0007033,GO:0009506,GO:0015031,GO:0036257,GO:0043130,GO:0043621	cytoplasm|late endosome|multivesicular body|cytosol|vacuole organization|plasmodesma|protein transport|multivesicular body organization|ubiquitin binding|protein self-association	path:vvi04144	Endocytosis
VIT_201s0011g04550	4980.5	96.894	9864.11	101.803	6.66964	0	0	Up	3.81041	5.5731	4.84642	417.59	408.685	436.39	LOC100262828		PREDICTED: uncharacterized protein LOC100262828 [Vitis vinifera]
VIT_201s0011g04570	12.1907	4.33936	20.0421	4.61867	2.20748	0.000318026	0.000675067	Up	0	0.415488	0.350229	1.45329	1.45472	1.68388
VIT_201s0011g04620	574.513	146.379	1002.65	6.84966	2.77603	3.25915e-98	3.23964e-97	Up	2.7837	3.34428	3.36414	15.0678	17.4719	14.8751	LOC100254373		PREDICTED: uncharacterized protein LOC100254373 [Vitis vinifera]
VIT_201s0011g04630	13145.7	3753.88	22537.5	6.00379	2.58587	0	0	Up	35.2045	36.0213	35.138	157.773	161.027	158.423	LOC100247460	RPI2; At2g01290; F10A8.17	PREDICTED: probable ribose-5-phosphate isomerase 2 [Vitis vinifera]	GO:0004751,GO:0005737,GO:0008219,GO:0009052,GO:0010228	ribose-5-phosphate isomerase activity|cytoplasm|cell death|pentose-phosphate shunt, non-oxidative branch|vegetative to reproductive phase transition of meristem	path:vvi00030,path:vvi00710	Pentose phosphate pathway|Carbon fixation in photosynthetic organisms
VIT_201s0011g04650	797.783	30.287	1565.28	51.6815	5.69158	0	0	Up	1.6357	2.35708	1.33859	86.2447	83.3537	92.937	LOC100242324		PREDICTED: uncharacterized protein LOC100242324 [Vitis vinifera]
VIT_201s0011g04660	90.6962	0	181.392	Inf	Inf	1.25326e-90	1.19013e-89	Up	0	0	0	7.5576	7.03221	7.11355	LOC104881294		PREDICTED: uncharacterized protein LOC104881294 [Vitis vinifera]
VIT_201s0011g04680	34.0569	22.5961	45.5177	2.0144	1.01035	0.00299996	0.00577735	Up	0.354981	0.521132	0.562152	0.733253	0.767914	0.76588	LOC100259436	GLCAT14A {ECO:0000303|PubMed:24128328}; At5g39990 {ECO:0000312|Araport:AT5G39990}; MYH19.19 {ECO:0000312|EMBL:BAB10223.1}	PREDICTED: xylosyltransferase 1 [Vitis vinifera]	GO:0000139,GO:0005794,GO:0008375,GO:0009826,GO:0015020,GO:0016021	Golgi membrane|Golgi apparatus|acetylglucosaminyltransferase activity|unidimensional cell growth|glucuronosyltransferase activity|integral component of membrane
VIT_201s0011g04695	39.2022	59.1523	19.2521	0.325466	-1.61942	7.88297e-07	2.03184e-06	Down	1.6953	1.48521	0.806068	0.433827	0.484923	0.684824	LOC100267882	FLA20; At5g40940; MMG1.3	PREDICTED: putative fasciclin-like arabinogalactan protein 20 [Vitis vinifera]	GO:0016021	integral component of membrane
VIT_201s0011g04710	12.2197	22.9545	1.48491	0.0646895	-3.95033	1.19825e-07	3.23357e-07	Down	0.54475	0.494884	0.571534	0.0380874	0.0195063	0.0216549	LOC100249220	HIPP37 {ECO:0000303|PubMed:21072340, ECO:0000303|PubMed:23368984}; At1g23000 {ECO:0000312|Araport:AT1G23000}; F19G10.6 {ECO:0000312|EMBL:AAB72166.1}	PREDICTED: uncharacterized protein DDB_G0280315 [Vitis vinifera]	GO:0005737,GO:0030001,GO:0046914,GO:0046916	cytoplasm|metal ion transport|transition metal ion binding|cellular transition metal ion homeostasis
VIT_201s0011g04760	1309.21	2297.23	321.198	0.13982	-2.83836	0	0	Down	73.6866	76.6905	76.3134	7.90811	9.46383	8.02046	MYBC2-L1	MYB308 {ECO:0000303|PubMed:1840903}	unnamed protein product, partial [Vitis vinifera]	GO:0003677,GO:0005634,GO:0006351,GO:0006355	DNA binding|nucleus|transcription, DNA-templated|regulation of transcription, DNA-templated
VIT_201s0011g04780	19.4744	0.617387	38.3314	62.0865	5.95621	2.06605e-10	6.41265e-10	Up	0	0.0516527	0	1.18966	0.573243	0.746319	LOC100256093	At1g66480; F28G11.8	PREDICTED: uncharacterized protein At1g66480 [Vitis vinifera]	GO:0005886	plasma membrane
VIT_201s0011g04820	976.485	505.381	1447.59	2.86435	1.51821	1.11499e-108	1.1697e-107	Up	9.49274	9.01624	8.5693	22.2781	21.5473	20.8343	LOC100261077		unnamed protein product, partial [Vitis vinifera]
VIT_201s0011g04860	1329.97	2056.4	603.533	0.293489	-1.76862	9.17079e-127	1.05724e-125	Down	21.6177	19.8273	20.8454	4.98659	4.86264	5.24419	LOC100268124	PIN3 {ECO:0000303|PubMed:11845211}; At1g70940 {ECO:0000312|Araport:AT1G70940}; F15H11.14 {ECO:0000312|EMBL:AAD55507.1}	PREDICTED: auxin efflux carrier component 3 [Vitis vinifera]	GO:0005783,GO:0005886,GO:0009416,GO:0009606,GO:0009630,GO:0009734,GO:0009926,GO:0009958,GO:0009986,GO:0010252,GO:0010315,GO:0010329,GO:0012506,GO:0016021,GO:0016328,GO:0048364,GO:0048766,GO:0048767	endoplasmic reticulum|plasma membrane|response to light stimulus|tropism|gravitropism|auxin-activated signaling pathway|auxin polar transport|positive gravitropism|cell surface|auxin homeostasis|auxin efflux|auxin efflux transmembrane transporter activity|vesicle membrane|integral component of membrane|lateral plasma membrane|root development|root hair initiation|root hair elongation
VIT_201s0011g04870	42.3609	10.7748	73.9471	6.86299	2.77884	1.00712e-16	3.88676e-16	Up	0.133258	0.197306	0.195322	0.936765	1.10541	0.860385	LOC100257750	HOX3; OsI_002994	PREDICTED: homeobox-leucine zipper protein HOX3 [Vitis vinifera]	GO:0003700,GO:0005634,GO:0006351,GO:0043565	DNA binding transcription factor activity|nucleus|transcription, DNA-templated|sequence-specific DNA binding
VIT_201s0011g04940	80.8707	42.4813	119.26	2.80735	1.48921	3.45927e-11	1.10496e-10	Up	1.03983	0.562024	1.23627	2.1416	2.23525	2.3179		HMGIY2 {ECO:0000303|PubMed:11278346}; GrmZm2g106133; Zm.66288	unnamed protein product, partial [Vitis vinifera]	GO:0000786,GO:0005730,GO:0006334,GO:0006355,GO:0043565,GO:2000014	nucleosome|nucleolus|nucleosome assembly|regulation of transcription, DNA-templated|sequence-specific DNA binding|regulation of endosperm development
VIT_201s0011g04990	522.37	317.727	727.012	2.28816	1.19419	6.6671e-25	3.13311e-24	Up	8.43341	10.0218	9.77727	14.6421	16.0665	16.804	LOC100264459	CPN10; At1g14980; T15D22.2	PREDICTED: 10 kDa chaperonin [Vitis vinifera]	GO:0005507,GO:0005524,GO:0005739,GO:0005759,GO:0006986,GO:0009408,GO:0051082,GO:0051085,GO:0051087	copper ion binding|ATP binding|mitochondrion|mitochondrial matrix|response to unfolded protein|response to heat|unfolded protein binding|chaperone cofactor-dependent protein refolding|chaperone binding
VIT_201s0011g05020	106.371	1.42783	211.314	147.997	7.20943	3.44116e-97	3.4052e-96	Up	0.034639	0	0.0630836	3.94613	4.33945	3.49691	LOC100250994	WOX1; At3g18010; MEB5.20, MEB5.23	PREDICTED: WUSCHEL-related homeobox 1 [Vitis vinifera]	GO:0003677,GO:0003700,GO:0005634,GO:0005829,GO:0006351,GO:0099402	DNA binding|DNA binding transcription factor activity|nucleus|cytosol|transcription, DNA-templated|plant organ development
VIT_201s0011g05030	6835.31	243.837	13426.8	55.0646	5.78305	0	0	Up	4.82598	4.61047	5.16621	193.396	205.297	203.357	LOC100249059		PREDICTED: uncharacterized protein LOC100249059 [Vitis vinifera]
VIT_201s0011g05035	31.3762	13.2899	49.4625	3.72181	1.896	1.81784e-07	4.8612e-07	Up	0.624456	0.528417	0.731564	1.79986	2.10699	1.27734			Clavata3/esr-related 16, putative [Theobroma cacao]
VIT_201s0011g05050	299.214	400.978	197.449	0.492419	-1.02204	9.32937e-19	3.80969e-18	Down	5.06663	5.60551	6.16932	1.74171	1.97633	2.08174	LOC100257599		PREDICTED: uncharacterized protein LOC100257599 [Vitis vinifera]
VIT_201s0011g05060	99.4448	155.152	43.7371	0.281898	-1.82676	1.28214e-13	4.49714e-13	Down	8.02517	6.24985	8.62823	1.61271	1.32303	1.83038	LOC100252471	MLP43; At1g70890; F15H11.12	PREDICTED: MLP-like protein 28 [Vitis vinifera]	GO:0006952,GO:0009507,GO:0009607	defense response|chloroplast|response to biotic stimulus
VIT_201s0011g05100	58.1545	19.3528	96.9562	5.00993	2.32479	5.32838e-17	2.07287e-16	Up	0.821762	0.613176	1.63974	4.41382	3.37702	3.77925	LOC100266230	MLP34; At1g70850; F15H11.10	PREDICTED: MLP-like protein 34 [Vitis vinifera]	GO:0006952,GO:0009607	defense response|response to biotic stimulus
VIT_201s0011g05170	790.139	371.232	1209.05	3.25684	1.70347	1.11007e-54	7.88067e-54	Up	20.4907	24.7878	27.4899	64.5306	55.7073	61.5469	LOC100262819	MLP28; At1g70830; F15H11.8	PREDICTED: MLP-like protein 31 [Vitis vinifera]	GO:0006952,GO:0009607	defense response|response to biotic stimulus
VIT_201s0011g05180	582.372	376.896	787.847	2.09035	1.06375	1.2484e-25	5.96024e-25	Up	15.0368	17.3827	17.2709	27.3245	23.1942	23.9214	LOC100853085	MLP28; At1g70830; F15H11.8	unnamed protein product, partial [Vitis vinifera]	GO:0006952,GO:0009607	defense response|response to biotic stimulus
VIT_201s0011g05190	148.858	67.9557	229.761	3.38104	1.75747	1.06175e-25	5.07711e-25	Up	2.10685	3.64015	5.07991	10.1624	10.5032	9.84759	LOC100262819	MLP28; At1g70830; F15H11.8	PREDICTED: MLP-like protein 28 [Vitis vinifera]	GO:0006952,GO:0009607	defense response|response to biotic stimulus
VIT_201s0011g05210	206.036	379.598	32.4741	0.0855486	-3.54711	1.5662e-95	1.53542e-94	Down	4.90928	4.67261	4.73555	0.289154	0.296293	0.202782	LOC100243950	algC; PSPTO_0083	PREDICTED: uncharacterized protein LOC100243950 [Vitis vinifera]	GO:0000287,GO:0004614,GO:0004615,GO:0005975,GO:0009103,GO:0009298,GO:0042121	magnesium ion binding|phosphoglucomutase activity|phosphomannomutase activity|carbohydrate metabolic process|lipopolysaccharide biosynthetic process|GDP-mannose biosynthetic process|alginic acid biosynthetic process
VIT_201s0011g05240	785.11	50.2497	1519.97	30.2483	4.91878	0	0	Up	18.3979	18.2593	17.5115	527.207	493.922	513.111	LOC100247453		PREDICTED: uncharacterized protein LOC104880431 [Vitis vinifera]
VIT_201s0011g05250	1958.07	112.377	3803.76	33.8482	5.08101	0	0	Up	9.31249	6.2089	6.57378	203.013	206.172	209.616	LOC100247453		PREDICTED: uncharacterized protein At4g22758 [Vitis vinifera]
VIT_201s0011g05260	645.73	865.783	425.677	0.491667	-1.02425	2.26522e-36	1.2986e-35	Down	11.5329	10.7928	10.561	4.7223	4.09627	4.83368	LOC100232937	GAI1	PREDICTED: DELLA protein GAI1 [Vitis vinifera]			path:vvi04075	Plant hormone signal transduction
VIT_201s0011g05280	2030.34	1113.43	2947.26	2.64701	1.40436	2.88383e-166	3.95674e-165	Up	14.7378	15.4023	14.7535	30.7809	30.018	30.1355	LOC100264607	ndhL {ECO:0000303|PubMed:21785130}; Synonyms=CRR23 {ECO:0000303|PubMed:18388109}, NDH-L {ECO:0000305}; At1g70760 {ECO:0000312|Araport:AT1G70760}; F15H11.1 {ECO:0000312|EMBL:AAD55491.1}, F5A18.6 {ECO:0000312|EMBL:AAG52336.1}	PREDICTED: uncharacterized protein LOC100264607 [Vitis vinifera]	GO:0009535,GO:0009773,GO:0010258,GO:0010598,GO:0016021,GO:0016655,GO:0042651,GO:0048038	chloroplast thylakoid membrane|photosynthetic electron transport in photosystem I|NADH dehydrogenase complex (plastoquinone) assembly|NAD(P)H dehydrogenase complex (plastoquinone)|integral component of membrane|oxidoreductase activity, acting on NAD(P)H, quinone or similar compound as acceptor|thylakoid membrane|quinone binding
VIT_201s0011g05290	2502.35	3846.8	1157.89	0.301001	-1.73216	5.91757e-274	1.11733e-272	Down	113.826	114.685	115.398	24.3999	26.6888	25.574	LOC100264607	ndhL {ECO:0000303|PubMed:21785130}; Synonyms=CRR23 {ECO:0000303|PubMed:18388109}, NDH-L {ECO:0000305}; At1g70760 {ECO:0000312|Araport:AT1G70760}; F15H11.1 {ECO:0000312|EMBL:AAD55491.1}, F5A18.6 {ECO:0000312|EMBL:AAG52336.1}	PREDICTED: uncharacterized protein LOC100259429 [Vitis vinifera]	GO:0009535,GO:0009773,GO:0010258,GO:0010598,GO:0016021,GO:0016655,GO:0042651,GO:0048038	chloroplast thylakoid membrane|photosynthetic electron transport in photosystem I|NADH dehydrogenase complex (plastoquinone) assembly|NAD(P)H dehydrogenase complex (plastoquinone)|integral component of membrane|oxidoreductase activity, acting on NAD(P)H, quinone or similar compound as acceptor|thylakoid membrane|quinone binding
VIT_201s0011g05310	27.0622	38.0319	16.0925	0.423132	-1.24082	0.00116088	0.00234087	Down	1.65446	2.00044	1.383	0.253276	0.64477	0.903153	LOC100250842	CRR3 {ECO:0000303|PubMed:17041026}; At2g01590 {ECO:0000312|Araport:AT2G01590}	unnamed protein product, partial [Vitis vinifera]	GO:0009507,GO:0009535,GO:0009773,GO:0010598,GO:0016020,GO:0016021	chloroplast|chloroplast thylakoid membrane|photosynthetic electron transport in photosystem I|NAD(P)H dehydrogenase complex (plastoquinone)|membrane|integral component of membrane
VIT_201s0011g05340	876.269	307.16	1445.38	4.70563	2.23439	6.67119e-196	1.0052e-194	Up	2.77069	2.64164	2.72619	9.74246	9.60171	8.94059	LOC100268019	MYOB2 {ECO:0000303|PubMed:23995081}; At1g70750 {ECO:0000312|Araport:AT1G70750}; F5A18.7 {ECO:0000312|EMBL:AAG52339.1}	PREDICTED: uncharacterized protein LOC100268019 [Vitis vinifera]	GO:0016021,GO:0017022,GO:0030133	integral component of membrane|myosin binding|transport vesicle
VIT_201s0011g05350	972.71	262.722	1682.7	6.40487	2.67917	1.4253e-287	2.76884e-286	Up	5.7505	5.53661	4.45722	26.2865	24.679	24.8493	LOC100249212	CRK10; Synonyms=RLK4; At4g23180; F21P8.70	PREDICTED: cysteine-rich receptor-like protein kinase 10 [Vitis vinifera]
VIT_201s0011g05360	683.728	1084.06	283.394	0.261419	-1.93557	9.34588e-119	1.03556e-117	Down	28.25	28.8278	26.2665	5.32092	5.98962	6.64997	LOC100244042		PREDICTED: HMG-Y-related protein A [Vitis vinifera]	GO:0000786,GO:0003677,GO:0005634,GO:0006334,GO:0006355	nucleosome|DNA binding|nucleus|nucleosome assembly|regulation of transcription, DNA-templated
VIT_201s0011g05470	9868.26	1608.78	18127.7	11.268	3.49416	0	0	Up	47.6237	46.14	43.8294	400.286	409.001	396.205	LOC100250939	PCR2; At1g14870; F10B6.27	PREDICTED: protein PLANT CADMIUM RESISTANCE 2 [Vitis vinifera]	GO:0005886,GO:0006979,GO:0016021	plasma membrane|response to oxidative stress|integral component of membrane
VIT_201s0011g05480	46.358	25.1737	67.5423	2.68305	1.42387	1.03679e-06	2.64839e-06	Up	1.61281	0.788045	1.28944	2.80103	2.55287	2.1746	LOC100245790	dlcB; DDB_G0274815	PREDICTED: dynein light chain 1, cytoplasmic [Vitis vinifera]	GO:0003774,GO:0005737,GO:0005868,GO:0005874,GO:0008092,GO:0010970,GO:0045505,GO:0051959,GO:0060271,GO:2000582	motor activity|cytoplasm|cytoplasmic dynein complex|microtubule|cytoskeletal protein binding|transport along microtubule|dynein intermediate chain binding|dynein light intermediate chain binding|cilium assembly|positive regulation of ATP-dependent microtubule motor activity, plus-end-directed
VIT_201s0011g05490	477.821	734.964	220.679	0.300258	-1.73573	3.46236e-71	2.85515e-70	Down	19.7497	18.8159	20.4179	5.26508	4.76802	4.46425	LOC100268116	SKIP28; Synonyms=MEE11; At2g01620; T8O11.21	PREDICTED: F-box protein SKIP28 [Vitis vinifera]	GO:0009793,GO:0016567	embryo development ending in seed dormancy|protein ubiquitination
VIT_201s0011g05500	276.67	382.131	171.208	0.448036	-1.15831	2.77121e-08	7.74649e-08	Down	3.76281	3.0261	3.58499	1.34642	0.967866	1.14451	LOC100256139	At2g01630; T8O11.20	unnamed protein product, partial [Vitis vinifera]	GO:0004553,GO:0005886,GO:0005975,GO:0006952,GO:0030247,GO:0031225,GO:0042973,GO:0046658	hydrolase activity, hydrolyzing O-glycosyl compounds|plasma membrane|carbohydrate metabolic process|defense response|polysaccharide binding|anchored component of membrane|glucan endo-1,3-beta-D-glucosidase activity|anchored component of plasma membrane	path:vvi00500	Starch and sucrose metabolism
VIT_201s0011g05570	1814.26	489.492	3139.03	6.41282	2.68096	0	0	Up	8.5889	7.83486	7.62874	37.6165	37.3555	38.1497	LOC100257839	PUX2 {ECO:0000312|EMBL:AAS78924.1}; Synonyms=PUB3 {ECO:0000303|PubMed:11587532}; At2g01650 {ECO:0000312|Araport:AT2G01650}; T8O11.18 {ECO:0000312|EMBL:AAD12706.2}	PREDICTED: UBX domain-containing protein 6 isoform X1 [Vitis vinifera]	GO:0009620,GO:0016020,GO:0046872,GO:0050832	response to fungus|membrane|metal ion binding|defense response to fungus	path:vvi04141	Protein processing in endoplasmic reticulum
VIT_201s0011g05580	3683.98	161.071	7206.88	44.7436	5.48361	0	0	Up	1.67018	2.22493	1.58907	64.5342	62.3612	61.6836	LOC100247349	RLK902; At3g17840; MEB5.6	PREDICTED: probable inactive receptor kinase RLK902 [Vitis vinifera]
VIT_201s0011g05600	143.992	254.184	33.8003	0.132976	-2.91076	6.55778e-53	4.55549e-52	Down	5.97628	5.01817	5.85766	0.508085	0.767665	0.737545	LOC100247591	CRRSP12; At2g01660; T8O11.17	PREDICTED: cysteine-rich repeat secretory protein 12-like isoform X1 [Vitis vinifera]	GO:0009506,GO:0016021,GO:0016032	plasmodesma|integral component of membrane|viral process
VIT_201s0011g05610	171.355	44.8482	297.862	6.64157	2.73152	2.52369e-60	1.90368e-59	Up	2.01147	1.2094	2.17292	10.0432	7.84504	7.85147	LOC100242160	PXG4; Synonyms=CLO4; At1g70670; F5A18.15	PREDICTED: probable peroxygenase 4 isoform X2 [Vitis vinifera]	GO:0005811,GO:0009737,GO:0009819,GO:0046872,GO:1990137	lipid droplet|response to abscisic acid|drought recovery|metal ion binding|plant seed peroxidase activity	path:vvi00073	Cutin, suberine and wax biosynthesis
VIT_201s0011g05670	579.034	25.4915	1132.58	44.4295	5.47345	1.29055e-230	2.16977e-229	Up	0.496944	0.429817	0.375866	15.1855	15.3716	17.0715	LOC100254156	NUDT18; Synonyms=NUDX18; At1g14860; F10B6.26	PREDICTED: nudix hydrolase 18, mitochondrial [Vitis vinifera]	GO:0005634,GO:0005737,GO:0005739,GO:0016818,GO:0046872	nucleus|cytoplasm|mitochondrion|hydrolase activity, acting on acid anhydrides, in phosphorus-containing anhydrides|metal ion binding
VIT_201s0011g05680	1714.01	27.4211	3400.61	124.014	6.95436	0	0	Up	3.45276	1.84458	1.73929	242.229	242.787	246.176	LOC109122513		PREDICTED: uncharacterized protein LOC108456959 [Gossypium arboreum]
VIT_201s0011g05800	10.8306	0	21.6612	Inf	Inf	1.95256e-11	6.29243e-11	Up	0	0	0	0.246618	0.205242	0.175209	LOC100261017	DRP1C; Synonyms=ADL1C, ADL5, DLP1; At1g14830; F10B6.23	PREDICTED: dynamin-related protein 1C [Vitis vinifera]	GO:0000266,GO:0003924,GO:0005525,GO:0005737,GO:0005874,GO:0005886,GO:0005938,GO:0007005,GO:0007049,GO:0008017,GO:0009504,GO:0009506,GO:0009524,GO:0010152,GO:0016020,GO:0051301	mitochondrial fission|GTPase activity|GTP binding|cytoplasm|microtubule|plasma membrane|cell cortex|mitochondrion organization|cell cycle|microtubule binding|cell plate|plasmodesma|phragmoplast|pollen maturation|membrane|cell division
VIT_201s0011g05820	32.9608	60.9852	4.93637	0.0809437	-3.62694	2.6314e-17	1.03313e-16	Down	3.10455	2.47278	2.47442	0.116931	0.199202	0.176789	LOC100255936		PREDICTED: uncharacterized protein LOC100255936 [Vitis vinifera]
VIT_201s0011g05860	253.587	354.72	152.455	0.429791	-1.21829	9.13907e-22	4.02484e-21	Down	8.88384	9.90773	8.35329	2.55945	3.36455	3.16779	LOC100245641	asd; slr0549	PREDICTED: aspartate-semialdehyde dehydrogenase [Vitis vinifera]	GO:0003942,GO:0004073,GO:0005737,GO:0009086,GO:0009088,GO:0009089,GO:0009097,GO:0019877,GO:0046983,GO:0050661,GO:0051287	N-acetyl-gamma-glutamyl-phosphate reductase activity|aspartate-semialdehyde dehydrogenase activity|cytoplasm|methionine biosynthetic process|threonine biosynthetic process|lysine biosynthetic process via diaminopimelate|isoleucine biosynthetic process|diaminopimelate biosynthetic process|protein dimerization activity|NADP binding|NAD binding	path:vvi00260,path:vvi00261,path:vvi00270,path:vvi00300	Glycine, serine and threonine metabolism|Monobactam biosynthesis|Cysteine and methionine metabolism|Lysine biosynthesis
VIT_201s0011g05880	1030.12	541.165	1519.08	2.80706	1.48906	5.9615e-109	6.25945e-108	Up	6.39677	6.03895	6.19833	12.309	12.8716	13.0088	LOC100262811	RDR1; Synonyms=RDRP1; At1g14790; F10B6.19	PREDICTED: probable RNA-dependent RNA polymerase 1 [Vitis vinifera]	GO:0003723,GO:0003968,GO:0006952,GO:0009615,GO:0009751,GO:0010025,GO:0030422,GO:0060148	RNA binding|RNA-directed 5'-3' RNA polymerase activity|defense response|response to virus|response to salicylic acid|wax biosynthetic process|production of siRNA involved in RNA interference|positive regulation of posttranscriptional gene silencing
VIT_201s0011g05950	5677.61	184.748	11170.5	60.4634	5.91799	0	0	Up	2.80137	3.38599	2.84193	132.08	135.328	132.814	LOC100261217	At1g14780; F10B6.18	PREDICTED: MACPF domain-containing protein At1g14780 [Vitis vinifera]	GO:0009626	plant-type hypersensitive response
VIT_201s0011g05970	559.852	146.558	973.146	6.64	2.73118	8.02362e-182	1.15445e-180	Up	5.06414	5.15801	5.10745	26.6482	25.7123	25.8986	LOC100245838	HSFA8; Synonyms=HSF03, HSF5; At1g67970; T23K23.18	PREDICTED: heat stress transcription factor A-8 [Vitis vinifera]	GO:0003700,GO:0005634,GO:0005737,GO:0006351,GO:0043565	DNA binding transcription factor activity|nucleus|cytoplasm|transcription, DNA-templated|sequence-specific DNA binding
VIT_201s0011g05980	71.6675	17.1188	126.216	7.37296	2.88224	4.91675e-25	2.31865e-24	Up	2.46715	6.76272	2.90533	26.5142	18.219	23.9236	LOC100245838		unnamed protein product, partial [Vitis vinifera]
VIT_201s0011g06050	435.505	94.1402	776.87	8.25227	3.04479	2.85091e-147	3.6055e-146	Up	1.74905	2.05689	1.8218	10.085	12.0159	11.8954	LOC100252458	BPA1; At5g16840 {ECO:0000312|Araport:AT5G16840}; F5E19.180 {ECO:0000312|EMBL:CAC01848.1}	hypothetical protein VITISV_029929 [Vitis vinifera]	GO:0003723,GO:0005737,GO:0009735,GO:0016020	RNA binding|cytoplasm|response to cytokinin|membrane
VIT_201s0011g06060	32.3635	13.0041	51.7229	3.97743	1.99184	3.87113e-08	1.07186e-07	Up	0.759395	0.679077	0.80433	2.7172	1.62427	2.32428	LOC100247341		unnamed protein product, partial [Vitis vinifera]
VIT_201s0011g06080	1273.96	427.328	2120.6	4.96246	2.31106	3.16144e-282	6.06376e-281	Up	5.4417	5.69207	5.06245	22.156	21.8839	23.1341	LOC100264487	At1g34300; F23M19.5	PREDICTED: G-type lectin S-receptor-like serine/threonine-protein kinase At1g34300 [Vitis vinifera]
VIT_201s0011g06140	12367.3	26.9545	24707.7	916.644	9.84022	0	0	Up	0.453588	0.7633	0.837206	504.61	499.645	507.004	LOC100852659	PUB21; At5g37490; MPA22.3	PREDICTED: U-box domain-containing protein 21-like [Vitis vinifera]	GO:0004842,GO:0010200	ubiquitin-protein transferase activity|response to chitin
VIT_201s0011g06190	873.82	1365.7	381.939	0.279665	-1.83823	1.87018e-133	2.22368e-132	Down	9.70304	9.35105	9.74407	1.87774	2.29851	1.71311	LOC100254304	AHK4; Synonyms=CRE1, RAW1, WOL; At2g01830; T23K3.2	PREDICTED: histidine kinase 4 isoform X1 [Vitis vinifera]	GO:0000155,GO:0000160,GO:0004673,GO:0004721,GO:0005783,GO:0005789,GO:0005886,GO:0006468,GO:0007231,GO:0008272,GO:0009116,GO:0009414,GO:0009736,GO:0009884,GO:0009885,GO:0010029,GO:0010086,GO:0016021,GO:0016036,GO:0019899,GO:0019901,GO:0033500,GO:0042742,GO:0043424,GO:0048509,GO:0048831,GO:0071329	phosphorelay sensor kinase activity|phosphorelay signal transduction system|protein histidine kinase activity|phosphoprotein phosphatase activity|endoplasmic reticulum|endoplasmic reticulum membrane|plasma membrane|protein phosphorylation|osmosensory signaling pathway|sulfate transport|nucleoside metabolic process|response to water deprivation|cytokinin-activated signaling pathway|cytokinin recep…	path:vvi04075	Plant hormone signal transduction
VIT_201s0011g06210	5590.31	863.413	10317.2	11.9493	3.57886	0	0	Up	9.59443	9.9185	10.3508	91.6122	89.2544	89.2375	LOC100245684	OBE3; At1g14740; F10B6.14	PREDICTED: protein OBERON 3 [Vitis vinifera]	GO:0001708,GO:0005634,GO:0009880,GO:0046872,GO:0090421	cell fate specification|nucleus|embryonic pattern specification|metal ion binding|embryonic meristem initiation
VIT_201s0011g06220	31.1046	5.3809	56.8283	10.5611	3.40069	3.10658e-15	1.14811e-14	Up	0.0185767	0.0264126	0.0634597	0.322595	0.295091	0.201971	LOC100245684	OBE3; At1g14740; F10B6.14	PREDICTED: protein OBERON 3 [Vitis vinifera]	GO:0001708,GO:0005634,GO:0009880,GO:0046872,GO:0090421	cell fate specification|nucleus|embryonic pattern specification|metal ion binding|embryonic meristem initiation
VIT_201s0011g06270	1482.97	287.712	2678.23	9.30871	3.21858	0	0	Up	2.79981	3.01569	3.24853	21.9295	21.4302	22.7646	LOC100252594		PREDICTED: uncharacterized protein LOC100252594 isoform X2 [Vitis vinifera]
VIT_201s0011g06310	20.5249	1.75941	39.2904	22.3316	4.48101	6.45078e-15	2.36314e-14	Up	0.0480074	0.0169928	0	0.311015	0.303428	0.35316	LOC100247486	IP5P9 {ECO:0000305}; At2g01900 {ECO:0000312|Araport:AT2G01900}; T23K3.9 {ECO:0000312|EMBL:AAD21781.1}	PREDICTED: type I inositol 1,4,5-trisphosphate 5-phosphatase CVP2 [Vitis vinifera]	GO:0004439,GO:0034485,GO:0034595,GO:0046856,GO:0071472,GO:2000369,GO:2000377	phosphatidylinositol-4,5-bisphosphate 5-phosphatase activity|phosphatidylinositol-3,4,5-trisphosphate 5-phosphatase activity|phosphatidylinositol phosphate 5-phosphatase activity|phosphatidylinositol dephosphorylation|cellular response to salt stress|regulation of clathrin-dependent endocytosis|regulation of reactive oxygen species metabolic process
VIT_201s0011g06370	3.48551	0.308693	6.66233	21.5824	4.43178	0.00292502	0.00564334	Up	0	0	0	0.168145	0.143237	0.127618	LOC100249246	At1g25240; F4F7.37	PREDICTED: putative clathrin assembly protein At1g25240 [Vitis vinifera]	GO:0005545,GO:0005794,GO:0005905,GO:0006897,GO:0030136,GO:0030276,GO:0048268	1-phosphatidylinositol binding|Golgi apparatus|clathrin-coated pit|endocytosis|clathrin-coated vesicle|clathrin binding|clathrin coat assembly
VIT_201s0011g06450	5806.69	1320.04	10293.3	7.79773	2.96305	0	0	Up	34.251	36.3896	31.7515	202.063	196.747	200.146	LOC100247586	COR2	PREDICTED: non-functional NADPH-dependent codeinone reductase 2 [Vitis vinifera]	GO:0005829,GO:0016491	cytosol|oxidoreductase activity
VIT_201s0011g06460	219.843	62.409	377.278	6.04525	2.5958	1.03971e-70	8.54462e-70	Up	0.18719	0.245758	0.127684	0.315313	0.350103	0.243535	LOC100242453	COR2	PREDICTED: non-functional NADPH-dependent codeinone reductase 2 [Vitis vinifera]	GO:0005829,GO:0016491	cytosol|oxidoreductase activity
VIT_201s0011g06565	5.136	0	10.272	Inf	Inf	1.22064e-05	2.90015e-05	Up	0	0	0	0.213326	0.108731	0.170181			hypothetical protein VITISV_004736 [Vitis vinifera]
VIT_201s0011g06570	4.65764	0	9.31528	Inf	Inf	0.0291492	0.0491681	Up	0	0	0	0.0419682	0.726684	0.0953878	LOC100247334	FLA21; At5g06920; MOJ9.9	PREDICTED: fasciclin-like arabinogalactan protein 21 [Vitis vinifera]	GO:0005576	extracellular region
VIT_201s0011g06600	972.247	15.3961	1929.1	125.298	6.96922	1.24793274715424e-317	2.61720426202818e-316	Up	0.142517	0.359579	0.330939	27.6609	23.665	27.9925	LOC100266215	GAD1; Synonyms=GAD, GDH1; At5g17330; MKP11.30, MKP11_18	PREDICTED: glutamate decarboxylase 1 [Vitis vinifera]	GO:0004351,GO:0005516,GO:0005829,GO:0006536,GO:0030170,GO:0046686	glutamate decarboxylase activity|calmodulin binding|cytosol|glutamate metabolic process|pyridoxal phosphate binding|response to cadmium ion	path:vvi00250,path:vvi00410,path:vvi00430,path:vvi00650	Alanine, aspartate and glutamate metabolism|beta-Alanine metabolism|Taurine and hypotaurine metabolism|Butanoate metabolism
VIT_201s0011g06610	41.0606	4.46274	77.6584	17.4015	4.12114	1.15086e-12	3.90775e-12	Up	0.1548	0.0549	0	0.876146	1.39882	0.795505	LOC100261008	GAD1; Synonyms=GAD, GDH1; At5g17330; MKP11.30, MKP11_18	PREDICTED: glutamate decarboxylase 4-like [Vitis vinifera]	GO:0004351,GO:0005516,GO:0005829,GO:0006536,GO:0030170,GO:0046686	glutamate decarboxylase activity|calmodulin binding|cytosol|glutamate metabolic process|pyridoxal phosphate binding|response to cadmium ion	path:vvi00250,path:vvi00410,path:vvi00430,path:vvi00650	Alanine, aspartate and glutamate metabolism|beta-Alanine metabolism|Taurine and hypotaurine metabolism|Butanoate metabolism
VIT_201s0011g06620	1437.95	730.47	2145.43	2.93705	1.55437	8.00926e-153	1.04396e-151	Up	14.9932	15.1591	14.8368	33.1052	34.5074	31.513	LOC100255930	NPF8.3; Synonyms=NTR1, PTR2, PTR2-B; At2g02040; F14H20.11	PREDICTED: protein NRT1/ PTR FAMILY 8.3-like [Vitis vinifera]	GO:0000325,GO:0005773,GO:0005774,GO:0005794,GO:0009705,GO:0015031,GO:0015197,GO:0015334,GO:0015833,GO:0016021,GO:0042936,GO:0042937,GO:0042938,GO:0042939	plant-type vacuole|vacuole|vacuolar membrane|Golgi apparatus|plant-type vacuole membrane|protein transport|peptide transporter activity|high-affinity oligopeptide transmembrane transporter activity|peptide transport|integral component of membrane|dipeptide transporter activity|tripeptide transporter activity|dipeptide transport|tripeptide transport
VIT_201s0026g00070	8.46803	12.8528	4.08327	0.317695	-1.65429	0.023342	0.0399395	Down	0	0	0.156955	0	0	0	LOC104880029		PREDICTED: uncharacterized protein LOC104878535 isoform X2 [Vitis vinifera]
VIT_201s0026g00100	9.94479	14.8741	5.01547	0.337194	-1.56835	0.0169175	0.0295538	Down	0.867278	0.779646	1.54347	0.224149	0	0.258269	LOC100241600	ULP1D; Synonyms=OTS1; At1g60220; T13D8.11	unnamed protein product, partial [Vitis vinifera]	GO:0004175,GO:0005634,GO:0009651,GO:0010228,GO:0016607,GO:0016926,GO:0016929,GO:0070140	endopeptidase activity|nucleus|response to salt stress|vegetative to reproductive phase transition of meristem|nuclear speck|protein desumoylation|SUMO-specific protease activity|SUMO-specific isopeptidase activity
VIT_201s0026g00180	12.2529	4.71286	19.793	4.19979	2.07032	0.000491379	0.00102735	Up	0.00979283	0.0412223	0.00900156	0.116048	0.145906	0.101008	LOC100243339	PUB19; At1g60190; T13D8.8	PREDICTED: U-box domain-containing protein 19 [Vitis vinifera]	GO:0004842,GO:0005634,GO:0005737,GO:0010029	ubiquitin-protein transferase activity|nucleus|cytoplasm|regulation of seed germination
VIT_201s0026g00190	435.094	86.946	783.242	9.00837	3.17127	1.44161e-179	2.05591e-178	Up	1.45034	1.66289	1.83496	11.9783	10.5123	10.8526	LOC100243339	PUB19; At1g60190; T13D8.8	PREDICTED: U-box domain-containing protein 19 [Vitis vinifera]	GO:0004842,GO:0005634,GO:0005737,GO:0010029	ubiquitin-protein transferase activity|nucleus|cytoplasm|regulation of seed germination
VIT_201s0026g00200	63.9853	4.07645	123.894	30.3926	4.92565	4.1189e-37	2.38725e-36	Up	0.115382	0.0615356	0.0717301	1.5263	1.30261	1.40904	LOC100245071	XTH33; At1g10550; T10O24.17	PREDICTED: probable xyloglucan endotransglucosylase/hydrolase protein 33 [Vitis vinifera]	GO:0004553,GO:0005618,GO:0005887,GO:0009831,GO:0010411,GO:0016762,GO:0042546,GO:0048046	hydrolase activity, hydrolyzing O-glycosyl compounds|cell wall|integral component of plasma membrane|plant-type cell wall modification involved in multidimensional cell growth|xyloglucan metabolic process|xyloglucan:xyloglucosyl transferase activity|cell wall biogenesis|apoplast
VIT_201s0026g00240	2629.99	1333.1	3926.88	2.94568	1.5586	7.02188e-241	1.21252e-239	Up	34.4408	35.8816	35.5333	74.7152	72.8629	73.3888	LOC100257112		PREDICTED: spermidine synthase 2 [Vitis vinifera]	GO:0004766,GO:0008295	spermidine synthase activity|spermidine biosynthetic process	path:vvi00270,path:vvi00330,path:vvi00410,path:vvi00480	Cysteine and methionine metabolism|Arginine and proline metabolism|beta-Alanine metabolism|Glutathione metabolism
VIT_201s0026g00245	22.7511	33.564	11.9381	0.355683	-1.49133	0.0005232	0.00109039	Down	0.810351	1.00473	1.27126	0.17973	0.122793	0.202816	LOC100262202		hypothetical protein VITISV_009110 [Vitis vinifera]
VIT_201s0026g00280	3942.42	982.513	6902.33	7.02519	2.81254	0	0	Up	9.19418	9.71146	9.8797	49.3016	48.9727	47.6017	LOC100246842	TPS10; Synonyms=TPS3; At1g60140; T13D8.4	hypothetical protein VITISV_024248 [Vitis vinifera]	GO:0005737,GO:0005992,GO:0016757,GO:0016791,GO:0070413	cytoplasm|trehalose biosynthetic process|transferase activity, transferring glycosyl groups|phosphatase activity|trehalose metabolism in response to stress	path:vvi00500	Starch and sucrose metabolism
VIT_201s0026g00300	64.2506	98.7568	29.7444	0.301188	-1.73126	6.78788e-10	2.06196e-09	Down	3.24755	2.25313	2.37768	0.521582	0.773013	0.397789	LOC100253470	ATL46; At5g40250; MSN9.150, MSN9.16	PREDICTED: RING-H2 finger protein ATL46 isoform X1 [Vitis vinifera]	GO:0016021,GO:0043161,GO:0046872,GO:0061630	integral component of membrane|proteasome-mediated ubiquitin-dependent protein catabolic process|metal ion binding|ubiquitin protein ligase activity
VIT_201s0026g00570	159.68	34.9871	284.373	8.12794	3.02289	4.09993e-66	3.23986e-65	Up	1.1385	1.76594	1.09537	8.31035	9.26983	7.7417	LOC100243241	MLP423; At1g24020; T23E23.17, T23E23_22	PREDICTED: MLP-like protein 423 [Vitis vinifera]	GO:0006952,GO:0009607,GO:0016020	defense response|response to biotic stimulus|membrane
VIT_201s0026g00590	221.319	367.332	75.3073	0.205012	-2.28622	1.41118e-55	1.01823e-54	Down	9.16593	9.57865	9.66762	2.35288	1.18214	1.55433	LOC100246822		unnamed protein product, partial [Vitis vinifera]
VIT_201s0026g00600	749.677	1077.94	421.418	0.39095	-1.35495	1.34501e-68	1.0884e-67	Down	16.4732	16.6467	17.5404	4.73436	5.41036	5.02481	LOC100258814		PREDICTED: protein NLRC3 isoform X2 [Vitis vinifera]
VIT_201s0026g00620	2.6026	0	5.2052	Inf	Inf	0.00368712	0.00703199	Up	0	0	0	0.538344	0.18232	0.306599	LOC100265557	GASA11; At2g18420; T30D6.7	PREDICTED: gibberellin-regulated protein 11 [Vitis vinifera]	GO:0005576,GO:0009740	extracellular region|gibberellic acid mediated signaling pathway
VIT_201s0026g00630	239.969	144.202	335.736	2.32824	1.21924	2.88823e-21	1.25533e-20	Up	2.14278	2.59426	2.61469	4.40537	4.72352	4.54234	LOC100260341	UGT74B1; At1g24100; F3I6.2	PREDICTED: UDP-glycosyltransferase 74B1 [Vitis vinifera]	GO:0019761,GO:0042742,GO:0043231,GO:0047251,GO:0052544,GO:0080043,GO:0080044,GO:0102659,GO:0103099,GO:0103100,GO:0103101,GO:0103102,GO:0103103	glucosinolate biosynthetic process|defense response to bacterium|intracellular membrane-bounded organelle|thiohydroximate beta-D-glucosyltransferase activity|defense response by callose deposition in cell wall|quercetin 3-O-glucosyltransferase activity|quercetin 7-O-glucosyltransferase activity|UDP-glucose: 4-methylthiobutylhydroximate S-glucosyltransferase activity|UDP-glucose:5-methylthiopentyl…	path:vvi00380,path:vvi00966	Tryptophan metabolism|Glucosinolate biosynthesis
VIT_201s0026g00640	297.735	439.495	155.976	0.354899	-1.49452	2.52678e-36	1.44787e-35	Down	6.34107	5.46412	6.65975	1.61166	1.4317	2.09386	LOC100253463	Os09g0383400, LOC_Os09g21520; P0505H05.40	PREDICTED: DEAD-box ATP-dependent RNA helicase 22 isoform X1 [Vitis vinifera]	GO:0003723,GO:0004004,GO:0005524,GO:0005730,GO:0005737,GO:0010501	RNA binding|ATP-dependent RNA helicase activity|ATP binding|nucleolus|cytoplasm|RNA secondary structure unwinding
VIT_201s0026g00650	180.834	270.991	90.6766	0.334612	-1.57944	9.24301e-25	4.32769e-24	Down	3.45202	4.39759	3.71148	1.24655	1.02423	1.03332	LOC100248348	POLL {ECO:0000305}; At1g10520 {ECO:0000312|Araport:AT1G10520}; T10O24.13 {ECO:0000312|EMBL:AAD39573.1}	unnamed protein product, partial [Vitis vinifera]	GO:0003677,GO:0003887,GO:0005634,GO:0006260,GO:0006289,GO:0006302,GO:0006303,GO:0010224,GO:0030145,GO:0051575,GO:0097510	DNA binding|DNA-directed DNA polymerase activity|nucleus|DNA replication|nucleotide-excision repair|double-strand break repair|double-strand break repair via nonhomologous end joining|response to UV-B|manganese ion binding|5'-deoxyribose-5-phosphate lyase activity|base-excision repair, AP site formation via deaminated base removal	path:vvi03410,path:vvi03450	Base excision repair|Non-homologous end-joining
VIT_201s0026g00670	229.63	357.084	102.176	0.286142	-1.8052	1.22285e-38	7.2362e-38	Down	18.6448	18.7935	19.9528	4.92052	4.28818	3.02274	LOC100260319	PRIN2; At1g10522 {ECO:0000312|Araport:AT1G10522}; T10O24.14 {ECO:0000312|EMBL:AAD39574.1}	PREDICTED: uncharacterized protein LOC100260319 [Vitis vinifera]	GO:0000427,GO:0003677,GO:0006351,GO:0006355,GO:0009642,GO:0010468,GO:0042644,GO:0042646	plastid-encoded plastid RNA polymerase complex|DNA binding|transcription, DNA-templated|regulation of transcription, DNA-templated|response to light intensity|regulation of gene expression|chloroplast nucleoid|plastid nucleoid
VIT_201s0026g00730	108.303	161.578	55.0279	0.340566	-1.55399	2.17763e-15	8.08245e-15	Down	2.64156	3.05235	3.20424	0.876522	0.676722	0.753099	LOC100250100	PRIN2; At1g10522 {ECO:0000312|Araport:AT1G10522}; T10O24.14 {ECO:0000312|EMBL:AAD39574.1}	PREDICTED: uncharacterized protein LOC100250100 isoform X2 [Vitis vinifera]	GO:0000427,GO:0003677,GO:0006351,GO:0006355,GO:0009642,GO:0010468,GO:0042644,GO:0042646	plastid-encoded plastid RNA polymerase complex|DNA binding|transcription, DNA-templated|regulation of transcription, DNA-templated|response to light intensity|regulation of gene expression|chloroplast nucleoid|plastid nucleoid
VIT_201s0026g00740	57.1708	26.8555	87.4861	3.25765	1.70383	2.48381e-10	7.68276e-10	Up	0.31555	0.201933	0.380081	0.730585	0.714435	0.930205	LOC100244964	NAT6; At5g62890; MQB2.190, MQB2.21	PREDICTED: nucleobase-ascorbate transporter 6 [Vitis vinifera]	GO:0005618,GO:0005773,GO:0005783,GO:0009506,GO:0016021,GO:0022857	cell wall|vacuole|endoplasmic reticulum|plasmodesma|integral component of membrane|transmembrane transporter activity
VIT_201s0026g00810	402.286	184.283	620.289	3.36596	1.75102	1.68409e-64	1.31115e-63	Up	3.67845	3.1144	3.32993	9.03026	8.78429	8.73862	LOC100241586	AXY4; Synonyms=TBL27; At1g70230; F20P5.5	PREDICTED: protein ALTERED XYLOGLUCAN 4 [Vitis vinifera]	GO:0000139,GO:0005794,GO:0010411,GO:0016021,GO:0016413	Golgi membrane|Golgi apparatus|xyloglucan metabolic process|integral component of membrane|O-acetyltransferase activity
VIT_201s0026g00820	1159.82	232.231	2087.4	8.98847	3.16808	0	0	Up	2.4529	2.20569	2.29634	15.6865	15.8964	15.4047	LOC100263860	ILL1; Synonyms=IAR; OsI_002388	unnamed protein product, partial [Vitis vinifera]	GO:0005788,GO:0008152,GO:0016787	endoplasmic reticulum lumen|metabolic process|hydrolase activity
VIT_201s0026g00840	5423.12	840.559	10005.7	11.9036	3.57333	0	0	Up	11.9176	10.4647	11.3017	91.5868	89.3912	85.3218	LOC100256999	ATJ16; Synonyms=ARL1, B16; At1g24120; F3I6.4	hypothetical protein VITISV_024054 [Vitis vinifera]	GO:0009737,GO:0016020	response to abscisic acid|membrane
VIT_201s0026g00880	1800	417.984	3182.02	7.61277	2.92842	0	0	Up	13.3015	11.695	11.585	73.9288	71.7427	70.7764	LOC100260428	JGB {ECO:0000303|PubMed:27468890}; At2g26490 {ECO:0000312|Araport:AT2G26490}; T9J22.16 {ECO:0000312|EMBL:AAC14498.1}	PREDICTED: vegetative incompatibility protein HET-E-1 [Vitis vinifera]	GO:0005634,GO:0005737,GO:0009846	nucleus|cytoplasm|pollen germination
VIT_201s0026g00900	1497.09	16.1545	2978.02	184.346	7.52628	0	0	Up	0.563334	0.294525	0.488747	72.3716	68.5499	70.2274	LOC100255347	2MMP {ECO:0000303|PubMed:10574937}; Synonyms=MMP {ECO:0000312|EMBL:AEE35027.1}; At1g70170 {ECO:0000312|Araport:AT1G70170}; F20P5.11 {ECO:0000312|EMBL:AAB61099.1}	PREDICTED: metalloendoproteinase 1 [Vitis vinifera]	GO:0004222,GO:0005886,GO:0007275,GO:0008270,GO:0009651,GO:0009753,GO:0031012,GO:0031225,GO:0046686,GO:0080186,GO:1900056,GO:2000028	metalloendopeptidase activity|plasma membrane|multicellular organism development|zinc ion binding|response to salt stress|response to jasmonic acid|extracellular matrix|anchored component of membrane|response to cadmium ion|developmental vegetative growth|negative regulation of leaf senescence|regulation of photoperiodism, flowering
VIT_201s0026g00910	390.159	11.2218	769.096	68.5358	6.09879	6.23215344685315e-314	1.30139817541491e-312	Up	1.49299	0.924212	1.71849	78.5863	70.747	77.6072	LOC100262187		PREDICTED: uncharacterized protein LOC100262187 [Vitis vinifera]
VIT_201s0026g00940	418.189	63.5194	772.858	12.1673	3.60493	1.03462e-205	1.61724e-204	Up	1.205	1.0984	1.03192	11.014	10.0127	10.6083	LOC100263979	ARR4; Synonyms=ATRR1, IBC7; At1g10470; T10O24.8	PREDICTED: two-component response regulator ARR6 [Vitis vinifera]	GO:0000156,GO:0004674,GO:0005634,GO:0005737,GO:0006351,GO:0006355,GO:0007623,GO:0009735,GO:0009736,GO:0009793,GO:0010017,GO:0010114,GO:0046777	phosphorelay response regulator activity|protein serine/threonine kinase activity|nucleus|cytoplasm|transcription, DNA-templated|regulation of transcription, DNA-templated|circadian rhythm|response to cytokinin|cytokinin-activated signaling pathway|embryo development ending in seed dormancy|red or far-red light signaling pathway|response to red light|protein autophosphorylation	path:vvi04075	Plant hormone signal transduction
VIT_201s0026g00950	162.431	25.8105	299.052	11.5864	3.53437	4.42051e-76	3.78829e-75	Up	0.378182	0.537307	0.19961	3.2679	3.35871	2.86325	LOC104879926	FH4; At1g24150; F3I6.8	PREDICTED: formin-like protein 4 [Vitis vinifera]	GO:0005886,GO:0016021	plasma membrane|integral component of membrane
VIT_201s0026g00970	8.14028	1.78735	14.4932	8.10875	3.01948	0.000183202	0.000396708	Up	0.147655	0.151261	0.0658539	0.486112	0.919556	1.01729	LOC100246738	GLP7; At1g10460; T10O24.7	PREDICTED: germin-like protein subfamily 1 member 1 [Vitis vinifera]	GO:0005618,GO:0030145,GO:0045735,GO:0048046	cell wall|manganese ion binding|nutrient reservoir activity|apoplast
VIT_201s0026g00980	886.829	223.33	1550.33	6.94186	2.79532	1.32824e-283	2.56385e-282	Up	3.00532	3.33465	2.5971	16.7017	15.9209	16.5563	LOC100241606	GATL9; Synonyms=LGT8; At1g70090; F20P5.18	unnamed protein product, partial [Vitis vinifera]	GO:0000139,GO:0000271,GO:0005794,GO:0016021,GO:0016757,GO:0045489,GO:0047262,GO:0071555	Golgi membrane|polysaccharide biosynthetic process|Golgi apparatus|integral component of membrane|transferase activity, transferring glycosyl groups|pectin biosynthetic process|polygalacturonate 4-alpha-galacturonosyltransferase activity|cell wall organization
VIT_201s0026g01020	51.3863	83.4216	19.3509	0.231965	-2.10802	1.2814e-11	4.16606e-11	Down	1.28276	0.974754	0.86023	0.224666	0.181434	0.147031	LOC100260313	TOR1L4 {ECO:0000303|PubMed:15324671}; At1g27210 {ECO:0000312|Araport:AT1G27210}; F17L21.1 {ECO:0000312|EMBL:AAF99750.1}, T7N9.27 {ECO:0000312|EMBL:AAF79870.1}	PREDICTED: microtubule-associated protein TORTIFOLIA1 [Vitis vinifera]	GO:0005874,GO:0008017	microtubule|microtubule binding
VIT_201s0026g01030	1318.35	128.253	2508.45	19.5586	4.28973	0	0	Up	2.48905	1.87962	2.22192	35.0969	33.3939	33.0813	LOC100258721	RCOM_0699480	PREDICTED: UPF0392 protein RCOM_0530710 [Vitis vinifera]	GO:0016021,GO:0016757	integral component of membrane|transferase activity, transferring glycosyl groups
VIT_201s0026g01050	5057.32	7212.24	2902.4	0.402427	-1.3132	2.85516e-251	5.08975e-250	Down	175.532	172.449	168.91	59.0981	56.1051	56.2369	LOC100253576		PREDICTED: transcription factor MYB1R1 [Vitis vinifera]	GO:0003677,GO:0005634,GO:0005829,GO:0006351,GO:0006355	DNA binding|nucleus|cytosol|transcription, DNA-templated|regulation of transcription, DNA-templated
VIT_201s0026g01080	2639.18	1092.89	4185.48	3.82975	1.93725	0	0	Up	25.3532	26.217	26.3371	77.6908	74.4693	74.8981	LOC100256981	PP2A	PREDICTED: serine/threonine-protein phosphatase PP2A-2 catalytic subunit [Vitis vinifera]	GO:0004721,GO:0005737,GO:0046872	phosphoprotein phosphatase activity|cytoplasm|metal ion binding	path:vvi03015,path:vvi04136	mRNA surveillance pathway|Autophagy - other
VIT_201s0026g01090	87.7883	42.1821	133.394	3.16235	1.661	6.8215e-15	2.49744e-14	Up	1.16876	1.47389	1.17743	3.19808	3.15868	3.01044	LOC100854096		PREDICTED: CLAVATA3/ESR (CLE)-related protein 25 [Vitis vinifera]
VIT_201s0026g01100	165.459	253.766	77.151	0.304024	-1.71774	1.05412e-26	5.14621e-26	Down	5.09546	5.96504	6.64338	1.42593	1.68456	2.07053		5FCL; At5g13050; T19L5.10	unnamed protein product, partial [Vitis vinifera]	GO:0005524,GO:0005739,GO:0009396,GO:0030272,GO:0035999,GO:0046653	ATP binding|mitochondrion|folic acid-containing compound biosynthetic process|5-formyltetrahydrofolate cyclo-ligase activity|tetrahydrofolate interconversion|tetrahydrofolate metabolic process
VIT_201s0026g01190	620.737	352.31	889.163	2.52381	1.3356	3.10247e-58	2.28899e-57	Up	1.72061	1.84721	2.05375	4.00789	3.95158	4.12591	LOC104879912	DRT100; At3g12610; MMF12.5, T2E22.8, T2E22_107	PREDICTED: uncharacterized protein LOC100260447 isoform X1 [Vitis vinifera]	GO:0000166,GO:0006281,GO:0009507	nucleotide binding|DNA repair|chloroplast
VIT_201s0026g01250	49.5735	26.641	72.506	2.7216	1.44445	2.8985e-07	7.66736e-07	Up	0.733652	1.22575	1.00602	1.98898	2.16609	2.10149	LOC100255341		unnamed protein product, partial [Vitis vinifera]
VIT_201s0026g01280	35.2551	48.4229	22.0872	0.456132	-1.13248	0.00077498	0.00158902	Down	0.987146	0.770903	0.923953	0.268287	0.367061	0.271121	LOC100250172	At1g05670; F3F20.12	PREDICTED: pentatricopeptide repeat-containing protein At1g05670, mitochondrial [Vitis vinifera]
VIT_201s0026g01290	150.948	222.885	79.0106	0.354491	-1.49618	3.14749e-19	1.30196e-18	Down	5.09643	5.38349	5.17187	1.6283	1.61877	1.23527	LOC100255369	GLCAT14A {ECO:0000303|PubMed:24128328}; At5g39990 {ECO:0000312|Araport:AT5G39990}; MYH19.19 {ECO:0000312|EMBL:BAB10223.1}	PREDICTED: xylosyltransferase [Vitis vinifera]	GO:0000139,GO:0005794,GO:0008375,GO:0009826,GO:0015020,GO:0016021	Golgi membrane|Golgi apparatus|acetylglucosaminyltransferase activity|unidimensional cell growth|glucuronosyltransferase activity|integral component of membrane
VIT_201s0026g01380	8.76855	0.27183	17.2653	63.515	5.98903	3.39014e-08	9.4212e-08	Up	0	0	0.0304848	0.394253	0.708582	0.483261	LOC100267378	GSTU17; Synonyms=ERD9, GST30, GST30B; At1g10370; F14N23.26	unnamed protein product, partial [Vitis vinifera]	GO:0004364,GO:0005737,GO:0005829,GO:0006749,GO:0009407,GO:0009507,GO:0009651,GO:0009704,GO:0040008,GO:0048527,GO:0060416,GO:0080148,GO:0080167	glutathione transferase activity|cytoplasm|cytosol|glutathione metabolic process|toxin catabolic process|chloroplast|response to salt stress|de-etiolation|regulation of growth|lateral root development|response to growth hormone|negative regulation of response to water deprivation|response to karrikin	path:vvi00480	Glutathione metabolism
VIT_201s0026g01430	3660.54	476.555	6844.52	14.3625	3.84424	0	0	Up	4.5024	4.96589	3.98843	56.1772	53.12	56.4783	LOC100257102		PREDICTED: uncharacterized protein LOC100257102 isoform X1 [Vitis vinifera]
VIT_201s0026g01440	19.3905	25.9817	12.7992	0.492626	-1.02144	0.0327013	0.0546954	Down	0.611856	0.784977	0.706207	0.415552	0.282767	0.104656	LOC100253661	PCMP-H51; Synonyms=CRR28 {ECO:0000303|PubMed:19182104}; At1g59720; F23H11.3, T30E16.32	PREDICTED: pentatricopeptide repeat-containing protein At1g59720, mitochondrial [Vitis vinifera]
VIT_201s0026g01460	2642.54	235.045	5050.04	21.4854	4.42529	0	0	Up	16.6791	16.7052	18.4411	282.586	264.375	284.652	LOC100246832	TRX2; At5g39950; MYH19.14	PREDICTED: thioredoxin H2 [Vitis vinifera]	GO:0004791,GO:0005739,GO:0005829,GO:0005886,GO:0006662,GO:0015035,GO:0016671,GO:0034599,GO:0045454,GO:0047134	thioredoxin-disulfide reductase activity|mitochondrion|cytosol|plasma membrane|glycerol ether metabolic process|protein disulfide oxidoreductase activity|oxidoreductase activity, acting on a sulfur group of donors, disulfide as acceptor|cellular response to oxidative stress|cell redox homeostasis|protein-disulfide reductase activity
VIT_201s0026g01570	608.885	315.15	902.619	2.8641	1.51808	2.37152e-72	1.97646e-71	Up	4.87125	5.11481	5.25768	10.7618	11.3133	10.8733	LOC100258696	NPF4.6; Synonyms=AIT1, NRT1.2, NTL1, NTR1:2; At1g69850; T17F3.12	PREDICTED: protein NRT1/ PTR FAMILY 4.6-like [Vitis vinifera]	GO:0005886,GO:0009624,GO:0010119,GO:0015293,GO:0016021,GO:0042128,GO:0080168,GO:0090440	plasma membrane|response to nematode|regulation of stomatal movement|symporter activity|integral component of membrane|nitrate assimilation|abscisic acid transport|abscisic acid transmembrane transporter activity
VIT_201s0026g01590	1137.16	1554.85	719.461	0.462719	-1.11179	3.15799e-67	2.52264e-66	Down	21.3912	23.4358	23.2073	8.12291	7.77433	7.76889	LOC100260420	TLP1; Synonyms=FBX4, PLP; At2g02710; T20F6.15	PREDICTED: protein TWIN LOV 1 isoform X1 [Vitis vinifera]	GO:0000155,GO:0005622,GO:0009881,GO:0018298	phosphorelay sensor kinase activity|intracellular|photoreceptor activity|protein-chromophore linkage
VIT_201s0026g01640	2391.67	534.678	4248.67	7.94621	2.99027	0	0	Up	12.1413	11.625	11.7574	69.8019	67.6342	69.5657	LOC100253479	HIR2; At1g69840; T17F3.13	unnamed protein product, partial [Vitis vinifera]	GO:0005773,GO:0005774,GO:0005886,GO:0009506,GO:0009507,GO:0043424	vacuole|vacuolar membrane|plasma membrane|plasmodesma|chloroplast|protein histidine kinase binding
VIT_201s0026g01690	2.88712	0.308693	5.46554	17.7054	4.14612	0.00953147	0.017232	Up	0	0	0	0.0875135	0.119142	0.03336	LOC100251939	WRI1; Synonyms=ASML1; At3g54320; T12E18.10, T12E18.20	PREDICTED: AP2-like ethylene-responsive transcription factor At1g16060 isoform X2 [Vitis vinifera]	GO:0003677,GO:0003700,GO:0005634,GO:0006109,GO:0006110,GO:0006351,GO:0006629,GO:0007275,GO:0008610,GO:0009744,GO:0009873,GO:0019432,GO:1901959	DNA binding|DNA binding transcription factor activity|nucleus|regulation of carbohydrate metabolic process|regulation of glycolytic process|transcription, DNA-templated|lipid metabolic process|multicellular organism development|lipid biosynthetic process|response to sucrose|ethylene-activated signaling pathway|triglyceride biosynthetic process|positive regulation of cutin biosynthetic process
VIT_201s0026g01710	880.293	1332.38	428.21	0.321388	-1.63761	3.49258e-110	3.6879e-109	Down	28.4286	29.3127	31.1306	6.64186	8.19976	7.28024	LOC100258796		PREDICTED: uncharacterized protein LOC100258796 [Vitis vinifera]
VIT_201s0026g01730	976.466	80.9696	1871.96	23.1193	4.53103	0	0	Up	0.994814	0.979477	0.958737	17.1658	16.2003	17.4247	LOC100262076	WRKY72; At5g15130; F8M21.20	PREDICTED: probable WRKY transcription factor 72 [Vitis vinifera]	GO:0003700,GO:0005634,GO:0006351,GO:0006952,GO:0043565	DNA binding transcription factor activity|nucleus|transcription, DNA-templated|defense response|sequence-specific DNA binding
VIT_201s0026g01740	7.5589	0.308693	14.8091	47.9735	5.58417	5.66823e-07	1.47526e-06	Up	0	0.0232701	0	0.11905	0.162572	0.135022	LOC100243233	CBSCBS2; At1g69800; T17F3.17	PREDICTED: SNF1-related protein kinase regulatory subunit gamma-1-like [Vitis vinifera]	GO:0005975	carbohydrate metabolic process
VIT_201s0026g01870	7.22118	0	14.4424	Inf	Inf	7.62096e-08	2.07879e-07	Up	0	0	0	0.296396	0.135825	0.117681	LOC100253317	PBL3 {ECO:0000303|PubMed:20413097}; Synonyms=APK2B {ECO:0000303|PubMed:9150601}, KIN2 {ECO:0000303|PubMed:21219905}, PIX14 {ECO:0000303|PubMed:23951354}; At2g02800; T20F6.6	unnamed protein product, partial [Vitis vinifera]
VIT_201s0026g01880	5537.56	362.088	10713	29.5869	4.88688	0	0	Up	4.67127	4.28202	4.65974	99.8768	96.0848	95.1148	LOC100253317	PBL3 {ECO:0000303|PubMed:20413097}; Synonyms=APK2B {ECO:0000303|PubMed:9150601}, KIN2 {ECO:0000303|PubMed:21219905}, PIX14 {ECO:0000303|PubMed:23951354}; At2g02800; T20F6.6	PREDICTED: protein kinase 2B, chloroplastic isoform X1 [Vitis vinifera]
VIT_201s0026g01890	1706.57	266.421	3146.72	11.8111	3.56207	0	0	Up	5.53873	6.05854	4.92421	49.5664	50.4681	47.4426	LOC100258453	UTR3; Synonyms=MSS4; At1g14360; F14L17.13	PREDICTED: UDP-galactose/UDP-glucose transporter 3 [Vitis vinifera]	GO:0005459,GO:0005460,GO:0008643,GO:0009553,GO:0009555,GO:0015297,GO:0030173,GO:0030176,GO:0030968,GO:0072334	UDP-galactose transmembrane transporter activity|UDP-glucose transmembrane transporter activity|carbohydrate transport|embryo sac development|pollen development|antiporter activity|integral component of Golgi membrane|integral component of endoplasmic reticulum membrane|endoplasmic reticulum unfolded protein response|UDP-galactose transmembrane transport
VIT_201s0026g01930	1399.67	1979.13	820.201	0.414424	-1.27082	4.96308e-102	5.03873e-101	Down	51.3258	48.9258	49.0992	15.1622	15.8663	16.6031	LOC100263597		PREDICTED: uncharacterized protein LOC100263597 [Vitis vinifera]
VIT_201s0026g01960	1897.89	459.3	3336.47	7.26426	2.86082	0	0	Up	4.23179	4.72145	4.20162	23.6046	23.9248	22.7919	VVSUC12	SUC3; Synonyms=SUT2; At2g02860; T17M13.3	PREDICTED: sucrose transporter-like isoform X1 [Vitis vinifera]	GO:0005794,GO:0005886,GO:0005985,GO:0008515,GO:0009611,GO:0015293,GO:0015770,GO:0016021,GO:0090406	Golgi apparatus|plasma membrane|sucrose metabolic process|sucrose transmembrane transporter activity|response to wounding|symporter activity|sucrose transport|integral component of membrane|pollen tube
VIT_201s0026g02030	33.4813	51.3042	15.6584	0.305208	-1.71214	2.12166e-06	5.31984e-06	Down	3.08077	4.05594	3.11909	1.02741	0.864437	0.612544	LOC100256731	PRE6; Synonyms=BHLH163, KDR; At1g26945; T2P11	PREDICTED: transcription factor PRE6 [Vitis vinifera]	GO:0005634,GO:0005737,GO:0006351,GO:0006355,GO:0009416,GO:0040008,GO:0046983	nucleus|cytoplasm|transcription, DNA-templated|regulation of transcription, DNA-templated|response to light stimulus|regulation of growth|protein dimerization activity
VIT_201s0026g02080	6286.92	637.277	11936.6	18.7306	4.22732	0	0	Up	10.0505	9.93424	9.30439	142.029	138.197	138.5	LOC100249995	SKIP11; At2g02870; T17M13.4	PREDICTED: F-box/kelch-repeat protein SKIP11-like [Vitis vinifera]	GO:0005634,GO:0005737,GO:0019005,GO:0030162,GO:0031625,GO:0042787,GO:0043161	nucleus|cytoplasm|SCF ubiquitin ligase complex|regulation of proteolysis|ubiquitin protein ligase binding|protein ubiquitination involved in ubiquitin-dependent protein catabolic process|proteasome-mediated ubiquitin-dependent protein catabolic process
VIT_201s0026g02090	7.26237	0	14.5247	Inf	Inf	7.38028e-08	2.0154e-07	Up	0	0	0	0	0	0
VIT_201s0026g02190	135.902	50.4235	221.381	4.39043	2.13436	3.91702e-33	2.14125e-32	Up	1.37009	1.5446	1.9571	6.05197	6.32047	4.91422	LOC100255163	HVA22A; At1g74520; F1M20.20	PREDICTED: HVA22-like protein a isoform X1 [Vitis vinifera]	GO:0009409,GO:0009414,GO:0009737,GO:0016021,GO:0042538	response to cold|response to water deprivation|response to abscisic acid|integral component of membrane|hyperosmotic salinity response
VIT_201s0026g02200	147.779	206.161	89.3975	0.43363	-1.20546	2.50401e-13	8.68238e-13	Down	3.39618	4.24877	4.01254	1.4382	1.19598	1.3665	LOC100260247	TCP15; At1g69690; T6C23.11	PREDICTED: transcription factor TCP15-like [Vitis vinifera]	GO:0003677,GO:0003700,GO:0005634,GO:0006351,GO:0006355,GO:0007623,GO:0008283,GO:0009735,GO:0010229,GO:0010252,GO:0031540,GO:0042023,GO:0048467	DNA binding|DNA binding transcription factor activity|nucleus|transcription, DNA-templated|regulation of transcription, DNA-templated|circadian rhythm|cell proliferation|response to cytokinin|inflorescence development|auxin homeostasis|regulation of anthocyanin biosynthetic process|DNA endoreduplication|gynoecium development
VIT_201s0026g02210	202.85	133.453	272.248	2.04002	1.02858	1.62587e-13	5.67976e-13	Up	1.14031	1.58015	2.05102	1.7485	1.9135	2.20185	LOC100256809		unnamed protein product, partial [Vitis vinifera]
VIT_201s0026g02270	16.4235	27.4526	5.39446	0.196501	-2.34739	0.000634618	0.00131221	Down	0.55382	1.68269	1.1407	0.0730075	0.148194	0.288897	LOC100853470	CRRSP38; At3g22060; MZN24.26	PREDICTED: cysteine-rich repeat secretory protein 38-like [Vitis vinifera]	GO:0005576,GO:0005618,GO:0005773,GO:0009737	extracellular region|cell wall|vacuole|response to abscisic acid
VIT_201s0026g02290	17.0564	11.2078	22.905	2.04366	1.03116	0.0360776	0.0599661	Up	0.186807	0.234803	0.323122	0.431092	0.471814	0.423638	LOC100248173	ORC6 {ECO:0000303|PubMed:16179646}; At1g26840 {ECO:0000312|Araport:AT1G26840}; T2P11.3 {ECO:0000312|EMBL:AAD14490.1}	PREDICTED: origin recognition complex subunit 6 [Vitis vinifera]	GO:0000808,GO:0003688,GO:0005664,GO:0006260,GO:0006270,GO:0009555	origin recognition complex|DNA replication origin binding|nuclear origin of replication recognition complex|DNA replication|DNA replication initiation|pollen development
VIT_201s0026g02310	1259.18	603.649	1914.71	3.17189	1.66534	4.3495e-158	5.80029e-157	Up	27.7693	28.1553	27.5465	64.4261	65.3484	63.5497	LOC100253403	SBH1; At1g69640; F24J1.22, T6C23.16	PREDICTED: sphinganine C(4)-monooxygenase 1 [Vitis vinifera]	GO:0005506,GO:0005783,GO:0005789,GO:0005794,GO:0009640,GO:0016021,GO:0042284,GO:0046520	iron ion binding|endoplasmic reticulum|endoplasmic reticulum membrane|Golgi apparatus|photomorphogenesis|integral component of membrane|sphingolipid delta-4 desaturase activity|sphingoid biosynthetic process	path:vvi00600	Sphingolipid metabolism
VIT_201s0026g02330	241.29	360.066	122.514	0.340255	-1.55531	1.03846e-31	5.54792e-31	Down	6.35274	6.0807	5.85969	1.62004	1.642	1.64116	LOC104879773	PKS1; At2g02950; T17M13.12	PREDICTED: protein PHYTOCHROME KINASE SUBSTRATE 1-like [Vitis vinifera]	GO:0005737,GO:0005886,GO:0009585,GO:0009638,GO:0009958,GO:0010017,GO:0010114,GO:0010218	cytoplasm|plasma membrane|red, far-red light phototransduction|phototropism|positive gravitropism|red or far-red light signaling pathway|response to red light|response to far red light
VIT_201s0026g02340	309.019	63.9868	554.051	8.65883	3.11417	1.06161e-127	1.23206e-126	Up	0.913214	1.27639	0.974172	6.87638	6.24654	6.85456	LOC100258541	At1g26850; T2P11.4	PREDICTED: probable methyltransferase PMT2 [Vitis vinifera]	GO:0000139,GO:0005737,GO:0005768,GO:0005794,GO:0005802,GO:0008757,GO:0016020,GO:0016021,GO:0032259	Golgi membrane|cytoplasm|endosome|Golgi apparatus|trans-Golgi network|S-adenosylmethionine-dependent methyltransferase activity|membrane|integral component of membrane|methylation
VIT_201s0026g02420	798.844	498.063	1099.63	2.20781	1.14261	1.68138e-54	1.19086e-53	Up	5.61187	6.04552	5.32762	9.12263	9.21473	9.66529	LOC100263683		unnamed protein product, partial [Vitis vinifera]
VIT_201s0026g02470	4122.19	108.738	8135.63	74.8185	6.22532	0	0	Up	1.83098	1.39692	1.65152	91.2696	90.1538	87.575	LOC100256824	2020-03-03	unnamed protein product, partial [Vitis vinifera]	GO:0005764,GO:0005768,GO:0006897,GO:0008270,GO:0016021,GO:0016567,GO:0016740,GO:0030659,GO:0031901	lysosome|endosome|endocytosis|zinc ion binding|integral component of membrane|protein ubiquitination|transferase activity|cytoplasmic vesicle membrane|early endosome membrane
VIT_201s0026g02480	9087.76	13185.1	4990.36	0.378484	-1.4017	1.38465e-266	2.56255e-265	Down	617.428	644.879	605.391	194.675	182.909	186.037	LOC100267103	CP12-1; At2g47400; T8I13.24	PREDICTED: calvin cycle protein CP12-1, chloroplastic [Vitis vinifera]	GO:0005507,GO:0009507,GO:0009570,GO:0009744,GO:0009941,GO:0016151,GO:0019253,GO:0043234,GO:0080153	copper ion binding|chloroplast|chloroplast stroma|response to sucrose|chloroplast envelope|nickel cation binding|reductive pentose-phosphate cycle|protein complex|negative regulation of reductive pentose-phosphate cycle
VIT_201s0026g02490	1102.2	666.544	1537.85	2.3072	1.20614	1.652e-78	1.4438e-77	Up	7.69228	8.13771	8.11378	15.7745	14.508	15.4579	LOC100244785	APY6; At2g02970; T17M13.14	PREDICTED: probable apyrase 6 isoform X3 [Vitis vinifera]	GO:0005524,GO:0009901,GO:0010584,GO:0016021,GO:0030659,GO:0102485,GO:0102486,GO:0102487,GO:0102488,GO:0102489,GO:0102490,GO:0102491	ATP binding|anther dehiscence|pollen exine formation|integral component of membrane|cytoplasmic vesicle membrane|dATP phosphohydrolase activity|dCTP phosphohydrolase activity|dUTP phosphohydrolase activity|dTTP phosphohydrolase activity|GTP phosphohydrolase activity|8-oxo-dGTP phosphohydrolase activity|dGTP phosphohydrolase activity	path:vvi00230,path:vvi00240	Purine metabolism|Pyrimidine metabolism
VIT_201s0026g02520	41.2829	20.6514	61.9143	2.99807	1.58403	3.24453e-07	8.56028e-07	Up	0.601803	0.571633	0.673861	1.34402	1.45933	0.948358	LOC100249919		PREDICTED: extracellular ribonuclease LE [Vitis vinifera]	GO:0003723,GO:0005615,GO:0005618,GO:0033897	RNA binding|extracellular space|cell wall|ribonuclease T2 activity
VIT_201s0026g02580	929.408	1340.42	518.393	0.386738	-1.37057	1.96136e-83	1.78161e-82	Down	24.9248	23.0593	23.4392	7.42513	7.19857	6.54359	LOC100265355	CDF3; Synonyms=DOF3.3, HPPBF-2A; At3g47500; F1P2.50	PREDICTED: cyclic dof factor 2 [Vitis vinifera]	GO:0003677,GO:0003700,GO:0005634,GO:0006351,GO:0006355,GO:0009908,GO:0046872	DNA binding|DNA binding transcription factor activity|nucleus|transcription, DNA-templated|regulation of transcription, DNA-templated|flower development|metal ion binding
VIT_201s0026g02590	6.86784	0	13.7357	Inf	Inf	3.64931e-05	8.37187e-05	Up	0	0	0	0.973005	0.189726	0.422999	LOC100248178	CML30; At3g29000; K5K13.13	PREDICTED: probable calcium-binding protein CML30 [Vitis vinifera]	GO:0005509	calcium ion binding
VIT_201s0026g02600	3.21457	6.06191	0.367225	0.060579	-4.04504	0.0118558	0.0212033	Down	0.168336	0.0792765	0.138754	0	0.017386	0	LOC100253313		PREDICTED: transcription factor RAX1 [Vitis vinifera]	GO:0000981,GO:0001135,GO:0003700,GO:0005634,GO:0006351,GO:0006355,GO:0006357,GO:0007275,GO:0010199,GO:0030154,GO:0043565,GO:0044212	RNA polymerase II transcription factor activity, sequence-specific DNA binding|transcription factor activity, RNA polymerase II transcription factor recruiting|DNA binding transcription factor activity|nucleus|transcription, DNA-templated|regulation of transcription, DNA-templated|regulation of transcription from RNA polymerase II promoter|multicellular organism development|organ boundary specifi…
VIT_201s0026g02620	107.338	170.99	43.6863	0.25549	-1.96866	1.22843e-22	5.5162e-22	Down	3.7908	3.91651	3.57289	0.862286	0.439363	0.890066	LOC100260158	EXPA10; Synonyms=EXP10; At1g26770; T24P13.15, T24P13_14	PREDICTED: expansin-A10 [Vitis vinifera]
VIT_201s0026g02640	299.95	434.999	164.901	0.379083	-1.39941	4.04054e-32	2.173e-31	Down	6.43404	6.58028	6.90404	1.89983	1.98465	1.96992	LOC100256916	METTL7A; PRO0066, UNQ1902/PRO4348	PREDICTED: methyltransferase-like protein 7A [Vitis vinifera]	GO:0005576,GO:0005783,GO:0005811,GO:0008168,GO:0016020,GO:0043312,GO:0070062,GO:1904724	extracellular region|endoplasmic reticulum|lipid droplet|methyltransferase activity|membrane|neutrophil degranulation|extracellular exosome|tertiary granule lumen
VIT_201s0026g02680	1116.71	1568.89	664.535	0.423572	-1.23932	2.48006e-81	2.21624e-80	Down	44.4248	46.9338	43.0497	14.7728	14.8691	16.2795	LOC100243071	PNSL2 {ECO:0000303|PubMed:21785130}; Synonyms=PQL1, PQL2; At1g14150 {ECO:0000312|Araport:AT1G14150}; F7A19.23 {ECO:0000312|EMBL:AAD39297.1}	PREDICTED: psbQ-like protein 1, chloroplastic [Vitis vinifera]	GO:0005509,GO:0009344,GO:0009507,GO:0009534,GO:0009535,GO:0009543,GO:0009654,GO:0009767,GO:0019898,GO:0045156	calcium ion binding|nitrite reductase complex [NAD(P)H]|chloroplast|chloroplast thylakoid|chloroplast thylakoid membrane|chloroplast thylakoid lumen|photosystem II oxygen evolving complex|photosynthetic electron transport chain|extrinsic component of membrane|electron transporter, transferring electrons within the cyclic electron transport pathway of photosynthesis activity	path:vvi00195	Photosynthesis
VIT_201s0026g02700	2.28457	0	4.56914	Inf	Inf	0.0084087	0.0153209	Up	0	0	0	0.0519253	0.0532119	0.117692	LOC100258457	CYP704B1; At1g69500; F10D13.15	PREDICTED: cytochrome P450 704B1 [Vitis vinifera]	GO:0005506,GO:0010584,GO:0016021,GO:0018685,GO:0020037,GO:0080110	iron ion binding|pollen exine formation|integral component of membrane|alkane 1-monooxygenase activity|heme binding|sporopollenin biosynthetic process	path:vvi00071,path:vvi00073	Fatty acid degradation|Cutin, suberine and wax biosynthesis
VIT_201s0026g02710	87.2803	4.9618	169.599	34.1809	5.09512	5.51603e-66	4.35179e-65	Up	0.0597581	0.221906	0.138602	3.3061	3.25489	3.04948	LOC104879728	NAC029; Synonyms=ANAC029, NAC29, NAP; At1g69490; F10D13.14	unnamed protein product, partial [Vitis vinifera]	GO:0003677,GO:0003700,GO:0005634,GO:0006351,GO:0009793,GO:0009825,GO:0009835,GO:0009908,GO:0010150	DNA binding|DNA binding transcription factor activity|nucleus|transcription, DNA-templated|embryo development ending in seed dormancy|multidimensional cell growth|fruit ripening|flower development|leaf senescence
VIT_201s0026g02750	93.7692	144.201	43.3374	0.300535	-1.7344	3.5417e-13	1.22315e-12	Down	3.76424	3.3844	4.69854	0.95848	1.23414	0.895732	LOC100263686	PUMP3; Synonyms=UCP3; At1g14140; F7A19.22	PREDICTED: mitochondrial uncoupling protein 3 [Vitis vinifera]	GO:0005743,GO:0006839,GO:0009409,GO:0016021,GO:0022857,GO:0051881	mitochondrial inner membrane|mitochondrial transport|response to cold|integral component of membrane|transmembrane transporter activity|regulation of mitochondrial membrane potential
VIT_201s0113g00420	220.087	314.884	125.291	0.397894	-1.32954	1.99671e-22	8.92814e-22	Down	3.71641	4.29327	4.0243	1.21176	1.38503	1.40634	LOC100264317	PAT22; At1g69420; F10D13.9, F23O10.1	PREDICTED: probable protein S-acyltransferase 22 [Vitis vinifera]	GO:0005886,GO:0016021,GO:0019706,GO:0030659	plasma membrane|integral component of membrane|protein-cysteine S-palmitoyltransferase activity|cytoplasmic vesicle membrane
VIT_201s0113g00470	9.45308	15.9246	2.98159	0.187232	-2.4171	0.000926107	0.00188503	Down	0.808823	0.663442	0.700122	0.125988	0.128981	0.0948842	LOC100248804		PREDICTED: uncharacterized protein LOC100248804 [Vitis vinifera]
VIT_201s0127g00065	4.66989	0	9.33979	Inf	Inf	3.11496e-05	7.1793e-05	Up	0	0	0	0.688993	0.700684	0.389715	LOC100255169		PREDICTED: pectinesterase inhibitor-like [Vitis vinifera]
VIT_201s0127g00070	160.346	58.3962	262.295	4.49165	2.16725	1.08817e-39	6.51557e-39	Up	1.58178	1.321	1.38257	5.15914	4.8003	4.58992	LOC100260250	NRT2.5; At1g12940; F13K23.20	PREDICTED: high affinity nitrate transporter 2.5 [Vitis vinifera]	GO:0005886,GO:0009705,GO:0015112,GO:0015706,GO:0016021,GO:0042128,GO:0071249	plasma membrane|plant-type vacuole membrane|nitrate transmembrane transporter activity|nitrate transport|integral component of membrane|nitrate assimilation|cellular response to nitrate	path:vvi00910	Nitrogen metabolism
VIT_201s0127g00130	658.012	78.048	1237.98	15.8617	3.98748	0	0	Up	1.36966	1.16386	1.22984	15.4929	15.319	14.9464	LOC100253407	CRK3; At1g70530; F24J13.10	PREDICTED: cysteine-rich receptor-like protein kinase 3 [Vitis vinifera]
VIT_201s0127g00140	6.1013	1.82422	10.3784	5.68922	2.50823	0.00431807	0.00816466	Up	0.0627089	0.0978273	0	0.230466	0.294955	0.196356	LOC100241439	CRK2; At1g70520; F24J13.9	hypothetical protein VITISV_005913 [Vitis vinifera]
VIT_201s0127g00160	554.397	110.927	997.867	8.99571	3.16924	5.66222e-144	7.04335e-143	Up	1.23666	1.12873	1.34968	8.62485	8.15429	7.49746	LOC100251695	CRK2; At1g70520; F24J13.9	unnamed protein product, partial [Vitis vinifera]
VIT_201s0127g00220	463.122	622.907	303.336	0.486969	-1.0381	5.12137e-28	2.56058e-27	Down	10.4406	9.3823	11.3512	3.8015	4.0576	3.80265	LOC100249925	TBL2; At1g60790; F8A5.30	PREDICTED: protein trichome birefringence-like 2 [Vitis vinifera]	GO:0005794,GO:0016021,GO:0016413,GO:0071554	Golgi apparatus|integral component of membrane|O-acetyltransferase activity|cell wall organization or biogenesis
VIT_201s0127g00230	671.587	1031.14	312.036	0.302613	-1.72445	3.3965e-95	3.32571e-94	Down	14.3065	14.0199	14.6698	3.63946	3.15823	2.98203	LOC100256748	NIK3; At1g60800; F8A5.31	PREDICTED: protein NSP-INTERACTING KINASE 3 [Vitis vinifera]
VIT_201s0127g00250	52.3704	16.5839	88.1569	5.31582	2.41029	1.4534e-16	5.59127e-16	Up	0.436967	0.483752	0.396675	2.14809	1.56301	1.97165	LOC100251624	At1g23390; F26F24.26, F28C11.3	hypothetical protein VITISV_017946 [Vitis vinifera]	GO:0005634,GO:0005829,GO:0043161	nucleus|cytosol|proteasome-mediated ubiquitin-dependent protein catabolic process
VIT_201s0127g00260	1384.08	615.017	2153.15	3.50095	1.80775	3.94075e-197	5.96749e-196	Up	10.7278	9.40309	9.41252	23.3918	24.0864	23.9186	LOC100255189	ACLA-1; At1g10670; F20B24.11	unnamed protein product, partial [Vitis vinifera]	GO:0003878,GO:0005524,GO:0005829,GO:0006629	ATP citrate synthase activity|ATP binding|cytosol|lipid metabolic process	path:vvi00020	Citrate cycle (TCA cycle)
VIT_201s0127g00300	10.8522	18.2925	3.41191	0.18652	-2.4226	0.000324078	0.000687278	Down	0.149433	0.156512	0.153921	0.0178222	0.0364159	0.0809108	LOC100253421	At1g23400; F26F24.27, F28C11.4	PREDICTED: CRS2-associated factor 2, chloroplastic [Vitis vinifera]	GO:0000373,GO:0003723,GO:0006397,GO:0009570,GO:0030529	Group II intron splicing|RNA binding|mRNA processing|chloroplast stroma|intracellular ribonucleoprotein complex
VIT_201s0127g00340	731.765	1320.26	143.266	0.108513	-3.20405	6.0351e-273	1.13599e-271	Down	55.6972	55.0099	56.4967	4.77457	5.47653	5.05746	LOC104879657		PREDICTED: uncharacterized protein LOC104879657 isoform X1 [Vitis vinifera]
VIT_201s0127g00360	432.374	36.83	827.918	22.4795	4.49054	1.59053e-271	2.98457e-270	Up	0.590886	0.535604	0.695109	9.96402	10.4522	10.3708	LOC100248199	BRG3; At3g12920; MGH6.3	PREDICTED: probable BOI-related E3 ubiquitin-protein ligase 2 [Vitis vinifera]	GO:0005634,GO:0006952,GO:0016740,GO:0043067,GO:0043161,GO:0046872	nucleus|defense response|transferase activity|regulation of programmed cell death|proteasome-mediated ubiquitin-dependent protein catabolic process|metal ion binding
VIT_201s0127g00390	29.0581	16.7502	41.3661	2.46959	1.30427	0.00971603	0.0175473	Up	0.15908	0.169642	0.283943	0.239762	0.613381	0.326985	LOC109122670	At1g80170; F18B13.25	unnamed protein product, partial [Vitis vinifera]	GO:0004650,GO:0005576,GO:0005975,GO:0009505,GO:0071555	polygalacturonase activity|extracellular region|carbohydrate metabolic process|plant-type cell wall|cell wall organization
VIT_201s0127g00400	2.7178	5.4356	0	0	#NAME?	0.00559494	0.0104381	Down	0.112887	0.059608	0.103748	0	0	0	LOC100241353	At1g48100; F21D18.17, F21D18.18	PREDICTED: polygalacturonase At1g48100 [Vitis vinifera]	GO:0004650,GO:0005576,GO:0005618,GO:0005975,GO:0009831	polygalacturonase activity|extracellular region|cell wall|carbohydrate metabolic process|plant-type cell wall modification involved in multidimensional cell growth
VIT_201s0127g00410	427.648	574.444	280.853	0.488913	-1.03235	1.15175e-25	5.50101e-25	Down	7.41413	6.97989	7.12358	2.79164	2.68524	2.70287	LOC100253421	At1g23400; F26F24.27, F28C11.4	PREDICTED: CRS2-associated factor 2, chloroplastic [Vitis vinifera]	GO:0000373,GO:0003723,GO:0006397,GO:0009570,GO:0030529	Group II intron splicing|RNA binding|mRNA processing|chloroplast stroma|intracellular ribonucleoprotein complex
VIT_201s0127g00440	5363.55	2873.22	7853.88	2.73348	1.45074	1.27222e-176	1.79847e-175	Up	71.2456	76.798	72.2385	160.567	147.722	154.98	LOC100243082	ARF; Os05g0489600, LOC_Os05g41060; OJ1119_H02.17	unnamed protein product, partial [Vitis vinifera]	GO:0005525,GO:0005794,GO:0006471,GO:0006886,GO:0007264,GO:0016192	GTP binding|Golgi apparatus|protein ADP-ribosylation|intracellular protein transport|small GTPase mediated signal transduction|vesicle-mediated transport	path:vvi04144	Endocytosis
VIT_201s0127g00520	549.608	314.205	785.01	2.4984	1.32101	8.72383e-31	4.58986e-30	Up	4.83112	5.2878	4.85307	8.9356	10.448	8.57897	LOC100244715	At1g60420; T13D8.29	PREDICTED: probable nucleoredoxin 1 isoform X1 [Vitis vinifera]	GO:0004791,GO:0005829,GO:0009860,GO:0010183,GO:0045454,GO:0046686,GO:0047134,GO:0080092	thioredoxin-disulfide reductase activity|cytosol|pollen tube growth|pollen tube guidance|cell redox homeostasis|response to cadmium ion|protein-disulfide reductase activity|regulation of pollen tube growth
VIT_201s0127g00540	125.553	65.6634	185.443	2.82415	1.49782	5.96013e-17	2.31455e-16	Up	3.15158	3.62696	3.5598	6.66624	7.61631	7.61923	LOC104879710	At1g60420; T13D8.29	PREDICTED: probable nucleoredoxin 1 [Vitis vinifera]	GO:0004791,GO:0005829,GO:0009860,GO:0010183,GO:0045454,GO:0046686,GO:0047134,GO:0080092	thioredoxin-disulfide reductase activity|cytosol|pollen tube growth|pollen tube guidance|cell redox homeostasis|response to cadmium ion|protein-disulfide reductase activity|regulation of pollen tube growth
[truncated: 7,039 more rows]

## Sheet: S4 MT+O₃-vs-O₃
gene_id	baseMean	baseMean_control_O3	baseMean_case_MT+O₃	foldChange	log2FoldChange	pval	padj	up_down	expression_O3_1	expression_O3_2	expression_O3_3	expression_MT+O₃ 1	expression_MT+O₃ 2	expression_MT+O₃ 3	ncbi_blast	gene_symbol	description	GO_id	GO_term	pathway	pathway_description
[truncated: 5,652 more rows]

## Sheet: S5 O₃-vs-Control Ethylene
gene_id	baseMean	baseMean_control_Control	baseMean_case_O3	foldChange	log2FoldChange	pval	padj	up_down	expression_Control_1	expression_Control_2	expression_Control_3	expression_O₃_1	expression_O₃_2	expression_O₃_3	ncbi_blast	gene_symbol	description	GO_id	GO_term	pathway	pathway_description
[truncated: 71 more rows]

[truncated: 2 more sheets: S6 MT+O₃-vs-O₃ Ethylene, S7 Venn ]
